# Supplementary material for: Gene Expression and Pathway Analysis of Effects of the CMAH Deactivation on Mouse Lung, Kidney and Heart
Source: PLoS One. 2014 Sep 17;9(9):e107559. doi: 10.1371/journal.pone.0107559 (PMC4167996; doi:10.1371/journal.pone.0107559)
Supplement: File S1 — UP or down-regulated genes in lung of Cmah-null mice. (XLSX) [file pone.0107559.s006.xlsx]

## Sheet: Down-regulated genes in lung 
Down-regulated genes in lung of Cmah-null mice
TargetID	GeneSymbol	KO_Lung/WT_Lung.fc	Definition	Panther_Process	Panther_ Function
ILMN_2674620	Ela2a	-12.8663	Mus musculus elastase 2A (Ela2a), mRNA.	Protein metabolism and modification -> Proteolysis	Protease -> Serine protease
ILMN_1224275	Pnlip	-5.42767	Mus musculus pancreatic lipase (Pnlip), mRNA.	Lipid, fatty acid and steroid metabolism -> Lipid metabolism	Hydrolase -> Lipase
ILMN_1246265	Clps	-4.92689	Mus musculus colipase, pancreatic (Clps), mRNA.	Lipid, fatty acid and steroid metabolism -> Lipid metabolism	Select regulatory molecule -> Other enzyme regulator -> Other enzyme activator;Miscellaneous function -> Other miscellaneous function protein
ILMN_2493371	U46068	-4.8095	Mus musculus cDNA sequence U46068 (U46068), transcript variant 2, mRNA.	Immunity and defense -> Stress response	Transporter -> Carbohydrate transporter;Defense/immunity protein
ILMN_2592415	Reg1	-4.27167	Mus musculus regenerating islet-derived 1 (Reg1), mRNA.	Biological process unclassified	Signaling molecule -> Growth factor
ILMN_2616226	Dbp	-4.22027	Mus musculus D site albumin promoter binding protein (Dbp), mRNA.	Nucleoside, nucleotide and nucleic acid metabolism -> mRNA transcription	Transcription factor -> Other transcription factor;Nucleic acid binding
ILMN_1220763	Rnase1	-4.08773	Mus musculus ribonuclease, RNase A family, 1 (pancreatic) (Rnase1), mRNA.	Nucleoside, nucleotide and nucleic acid metabolism -> RNA catabolism	Nucleic acid binding -> Nuclease -> Endoribonuclease;Hydrolase
ILMN_2728429	1810010M01Rik	-4.03296	Mus musculus RIKEN cDNA 1810010M01 gene (1810010M01Rik), mRNA.	Biological process unclassified	Molecular function unclassified
ILMN_2693403	Ela1	-3.90976	Mus musculus elastase 1, pancreatic (Ela1), mRNA.	Lipid, fatty acid and steroid metabolism -> Steroid metabolism -> Cholesterol metabolism;Lipid, fatty acid and steroid metabolism -> Steroid metabolism -> Other steroid metabolism;Protein metabolism and modification -> Proteolysis	Protease -> Serine protease
ILMN_1228211	Tff2	-3.65299	Mus musculus trefoil factor 2 (spasmolytic protein 1) (Tff2), mRNA.	Signal transduction -> Cell surface receptor mediated signal transduction	Signaling molecule -> Growth factor;Signaling molecule -> Peptide hormone
ILMN_3133532	U46068	-3.58424	Mus musculus cDNA sequence U46068 (U46068), transcript variant 1, mRNA.	Immunity and defense -> Stress response	Transporter -> Carbohydrate transporter;Defense/immunity protein
ILMN_2493756	Try4	-3.11869	Mus musculus trypsin 4 (Try4), mRNA.	Protein metabolism and modification -> Proteolysis	Protease -> Serine protease
ILMN_1225909	Pnliprp1	-3.07313	Mus musculus pancreatic lipase related protein 1 (Pnliprp1), mRNA.	Lipid, fatty acid and steroid metabolism -> Lipid metabolism	Hydrolase -> Lipase
ILMN_1229091	LOC100047427	-2.94997	PREDICTED: Mus musculus similar to thyroid hormone receptor (LOC100047427), mRNA.
ILMN_2904435	Gp2	-2.7388	Mus musculus glycoprotein 2 (zymogen granule membrane) (Gp2), mRNA.	Intracellular protein traffic -> General vesicle transport	Receptor -> Other receptor
ILMN_3104915	1810049H19Rik	-2.72725	Mus musculus RIKEN cDNA 1810049H19 gene (1810049H19Rik), mRNA.	Protein metabolism and modification -> Proteolysis	Protease -> Serine protease
ILMN_2963762	EG386551	-2.7028	Mus musculus predicted gene, EG386551 (EG386551), mRNA.	Protein metabolism and modification -> Proteolysis	Protease -> Serine protease
ILMN_2835423	Cfd	-2.6744	Mus musculus complement factor D (adipsin) (Cfd), mRNA.	Protein metabolism and modification -> Proteolysis;Immunity and defense -> Complement-mediated immunity	Protease -> Serine protease;Defense/immunity protein -> Complement component
ILMN_2874291	Amy2	-2.63004	Mus musculus amylase 2, pancreatic (Amy2), mRNA.	Carbohydrate metabolism -> Glycogen metabolism	Hydrolase -> Amylase
ILMN_2673260	Ctrl	-2.61146	Mus musculus chymotrypsin-like (Ctrl), mRNA.	Protein metabolism and modification -> Proteolysis	Protease -> Serine protease
ILMN_1258019	Plunc	-2.60578	Mus musculus palate, lung, and nasal epithelium associated (Plunc), mRNA.	Immunity and defense -> Stress response	Transporter -> Carbohydrate transporter;Defense/immunity protein
ILMN_2734598	Cyp2a5	-2.58292	Mus musculus cytochrome P450, family 2, subfamily a, polypeptide 5 (Cyp2a5), mRNA.	Lipid, fatty acid and steroid metabolism -> Fatty acid metabolism;Lipid, fatty acid and steroid metabolism -> Steroid metabolism;Electron transport	Oxidoreductase -> Oxygenase
ILMN_2612268	Reg2	-2.57931	Mus musculus regenerating islet-derived 2 (Reg2), mRNA.	Biological process unclassified	Signaling molecule -> Growth factor
ILMN_2666677	Cel	-2.35727	Mus musculus carboxyl ester lipase (Cel), mRNA.	Lipid, fatty acid and steroid metabolism -> Lipid metabolism;Coenzyme and prosthetic group metabolism -> Vitamin metabolism	Hydrolase -> Lipase
ILMN_2883961	Sybl1	-2.31732	Mus musculus synaptobrevin like 1 (Sybl1), mRNA.	Intracellular protein traffic	Membrane traffic protein -> SNARE protein
ILMN_3160208	Cpb1	-2.31174	Mus musculus carboxypeptidase B1 (tissue) (Cpb1), mRNA.	Protein metabolism and modification -> Proteolysis	Protease -> Metalloprotease
ILMN_3159131	Cyp2a5	-2.30551	Mus musculus cytochrome P450, family 2, subfamily a, polypeptide 5 (Cyp2a5), mRNA.	Lipid, fatty acid and steroid metabolism -> Fatty acid metabolism;Lipid, fatty acid and steroid metabolism -> Steroid metabolism;Electron transport	Oxidoreductase -> Oxygenase
ILMN_2736867	Lyz1	-2.28334	Mus musculus lysozyme 1 (Lyz1), mRNA.	Carbohydrate metabolism;Immunity and defense -> Stress response	Hydrolase;Defense/immunity protein
ILMN_2670847	Cpa1	-2.26712
ILMN_2749669	Nr1d1	-2.26255	Mus musculus nuclear receptor subfamily 1, group D, member 1 (Nr1d1), mRNA.	Nucleoside, nucleotide and nucleic acid metabolism -> mRNA transcription -> mRNA transcription regulation	Receptor -> Nuclear hormone receptor;Transcription factor -> Nuclear hormone receptor;Nucleic acid binding
ILMN_2722659	Clps	-2.22021	Mus musculus colipase, pancreatic (Clps), mRNA.	Lipid, fatty acid and steroid metabolism -> Lipid metabolism	Select regulatory molecule -> Other enzyme regulator -> Other enzyme activator;Miscellaneous function -> Other miscellaneous function protein
ILMN_1247933	Lyz1	-2.16891	Mus musculus lysozyme 1 (Lyz1), mRNA.	Carbohydrate metabolism;Immunity and defense -> Stress response	Hydrolase;Defense/immunity protein
ILMN_2750515	Fos	-2.02591	Mus musculus FBJ osteosarcoma oncogene (Fos), mRNA.	Nucleoside, nucleotide and nucleic acid metabolism -> mRNA transcription -> mRNA transcription regulation;Immunity and defense;Developmental processes -> Mesoderm development -> Skeletal development;Cell cycle -> Cell cycle control;Cell proliferation and differentiation;Oncogenesis -> Oncogene	Transcription factor -> Other transcription factor;Nucleic acid binding
ILMN_1229267	Cyp2a5	-1.97471	Mus musculus cytochrome P450, family 2, subfamily a, polypeptide 5 (Cyp2a5), mRNA.	Lipid, fatty acid and steroid metabolism -> Fatty acid metabolism;Lipid, fatty acid and steroid metabolism -> Steroid metabolism;Electron transport	Oxidoreductase -> Oxygenase
ILMN_2690676	Clca3	-1.9488	Mus musculus chloride channel calcium activated 3 (Clca3), mRNA.	Miscellaneous	Ion channel
ILMN_2718266	Fkbp5	-1.93695	Mus musculus FK506 binding protein 5 (Fkbp5), mRNA.	Protein metabolism and modification -> Protein folding;Signal transduction -> Intracellular signaling cascade -> Calcium mediated signaling;Immunity and defense -> T-cell mediated immunity;Neuronal activities -> Other neuronal activity;Cell cycle -> Cell cycle control	Chaperone -> Other chaperones;Isomerase -> Other isomerase
ILMN_2629239	Dmbt1	-1.93212		Transport -> Extracellular transport and import;Cell proliferation and differentiation;Oncogenesis -> Tumor suppressor	Receptor -> Other receptor
ILMN_2881083	Try10	-1.92602	Mus musculus trypsin 10 (Try10), mRNA.	Protein metabolism and modification -> Proteolysis	Protease -> Serine protease
ILMN_2638082	Scgb3a1	-1.90412	Mus musculus secretoglobin, family 3A, member 1 (Scgb3a1), transcript variant B, mRNA.	Biological process unclassified	Molecular function unclassified
ILMN_1256817	Slpi	-1.80867	Mus musculus secretory leukocyte peptidase inhibitor (Slpi), mRNA.	Protein metabolism and modification -> Proteolysis	Select regulatory molecule -> Protease inhibitor -> Serine protease inhibitor
ILMN_2829699	EG436523	-1.80239	Mus musculus predicted gene, EG436523 (EG436523), mRNA.	Protein metabolism and modification -> Proteolysis	Protease -> Serine protease
ILMN_1232533	Sycn	-1.79317	Mus musculus syncollin (Sycn), mRNA.	Biological process unclassified	Molecular function unclassified
ILMN_2696232	Nme5	-1.77699	Mus musculus non-metastatic cells 5, protein expressed in (nucleoside-diphosphate kinase) (Nme5), mRNA.	Nucleoside, nucleotide and nucleic acid metabolism -> Pyrimidine metabolism	Kinase -> Nucleotide kinase
ILMN_2993109	Ddit4	-1.77425	Mus musculus DNA-damage-inducible transcript 4 (Ddit4), mRNA.	Biological process unclassified	Molecular function unclassified
ILMN_2658200	Scgb3a1	-1.75588	Mus musculus secretoglobin, family 3A, member 1 (Scgb3a1), transcript variant B, mRNA.	Biological process unclassified	Molecular function unclassified
ILMN_1230599	Adam23	-1.75525	Mus musculus a disintegrin and metallopeptidase domain 23 (Adam23), mRNA.	Protein metabolism and modification -> Proteolysis;Signal transduction -> Cell communication -> Cell adhesion-mediated signaling;Neuronal activities	Protease -> Metalloprotease
ILMN_2887421	Reg3b	-1.74654	Mus musculus regenerating islet-derived 3 beta (Reg3b), mRNA.	Biological process unclassified	Signaling molecule -> Growth factor
ILMN_2621448	Adh7	-1.74337	Mus musculus alcohol dehydrogenase 7 (class IV), mu or sigma polypeptide (Adh7), mRNA.	Carbohydrate metabolism -> Other carbohydrate metabolism;Other metabolism -> Other carbon metabolism	Oxidoreductase -> Dehydrogenase;Oxidoreductase -> Reductase
ILMN_1226472	Retnla	-1.73561	Mus musculus resistin like alpha (Retnla), mRNA.	Biological process unclassified	Molecular function unclassified
ILMN_2596346	Dcn	-1.72612	Mus musculus decorin (Dcn), mRNA.	Signal transduction -> Cell communication -> Cell adhesion-mediated signaling;Developmental processes -> Mesoderm development -> Skeletal development	Receptor;Extracellular matrix
ILMN_3009501	Kcnk1	-1.72196	Mus musculus potassium channel, subfamily K, member 1 (Kcnk1), mRNA.	Transport -> Ion transport -> Cation transport	Ion channel -> Voltage-gated ion channel -> Voltage-gated potassium channel
ILMN_2671137	Ela3b	-1.70365		Protein metabolism and modification -> Proteolysis	Protease -> Serine protease
ILMN_2469253	Vpreb3	-1.69683	Mus musculus pre-B lymphocyte gene 3 (Vpreb3), mRNA.	Immunity and defense -> B-cell- and antibody-mediated immunity	Defense/immunity protein -> Immunoglobulin
ILMN_1240264	Usp2	-1.68935	Mus musculus ubiquitin specific peptidase 2 (Usp2), transcript variant 2, mRNA.	Protein metabolism and modification -> Proteolysis	Protease -> Cysteine protease
ILMN_2919377	Ctrb1	-1.68882	Mus musculus chymotrypsinogen B1 (Ctrb1), mRNA.	Protein metabolism and modification -> Proteolysis	Protease -> Serine protease
ILMN_1219915	Dgat2	-1.68083	Mus musculus diacylglycerol O-acyltransferase 2 (Dgat2), mRNA.	Lipid, fatty acid and steroid metabolism -> Fatty acid metabolism -> Acyl-CoA metabolism;Lipid, fatty acid and steroid metabolism -> Lipid metabolism	Transferase -> Acyltransferase
ILMN_2960982	Pex11a	-1.67499	Mus musculus peroxisomal biogenesis factor 11a (Pex11a), mRNA.	Intracellular protein traffic -> Other intracellular protein traffic;Intracellular protein traffic -> Peroxisome transport	Molecular function unclassified
ILMN_1249378	Bhlhb2	-1.65919	Mus musculus basic helix-loop-helix domain containing, class B2 (Bhlhb2), mRNA.	Nucleoside, nucleotide and nucleic acid metabolism -> mRNA transcription -> mRNA transcription regulation;Developmental processes;Cell proliferation and differentiation;Other metabolism	Transcription factor -> Basic helix-loop-helix transcription factor;Nucleic acid binding
ILMN_3009373	A4galt	-1.65727	Mus musculus alpha 1,4-galactosyltransferase (A4galt), mRNA.	Carbohydrate metabolism -> Other carbohydrate metabolism;Lipid, fatty acid and steroid metabolism -> Other lipid, fatty acid and steroid metabolism;Protein metabolism and modification -> Protein modification -> Protein glycosylation	Transferase -> Glycosyltransferase
ILMN_2741169	Cd8b1	-1.64983	Mus musculus CD8 antigen, beta chain 1 (Cd8b1), mRNA.	Signal transduction -> Cell surface receptor mediated signal transduction -> Other receptor mediated signaling pathway;Immunity and defense -> T-cell mediated immunity -> MHCI-mediated immunity	Receptor -> Immunoglobulin receptor family member;Defense/immunity protein -> Immunoglobulin receptor family member
ILMN_2641217	Sult1d1	-1.64785	Mus musculus sulfotransferase family 1D, member 1 (Sult1d1), mRNA.	Lipid, fatty acid and steroid metabolism -> Steroid metabolism -> Steroid hormone metabolism;Sulfur metabolism	Transferase -> Other transferase
ILMN_2687014	Cyp2e1	-1.62465	Mus musculus cytochrome P450, family 2, subfamily e, polypeptide 1 (Cyp2e1), mRNA.	Lipid, fatty acid and steroid metabolism -> Fatty acid metabolism;Lipid, fatty acid and steroid metabolism -> Steroid metabolism;Electron transport	Oxidoreductase -> Oxygenase
ILMN_2950622	Arhgdig	-1.61431	Mus musculus Rho GDP dissociation inhibitor (GDI) gamma (Arhgdig), mRNA.	Signal transduction -> Intracellular signaling cascade	Signaling molecule -> Other signaling molecule;Select regulatory molecule -> G-protein modulator -> Other G-protein modulator
ILMN_1249941	Gdf10	-1.61126	Mus musculus growth differentiation factor 10 (Gdf10), mRNA.	Biological process unclassified	Signaling molecule -> Growth factor
ILMN_1217629	Itgae	-1.61036	Mus musculus integrin alpha E, epithelial-associated (Itgae), transcript variant 1, mRNA.	Cell adhesion	Cell adhesion molecule -> Other cell adhesion molecule
ILMN_1216566	Cpa2	-1.60744	Mus musculus carboxypeptidase A2, pancreatic (Cpa2), mRNA.	Protein metabolism and modification -> Proteolysis	Protease -> Metalloprotease
ILMN_2659426	Cxcl14	-1.60198		Biological process unclassified	Molecular function unclassified
ILMN_3102736	Gm129	-1.59666	Mus musculus gene model 129, (NCBI) (Gm129), mRNA. XM_907670 XM_920513 XM_920520 XM_920527 XM_920533	Biological process unclassified	Molecular function unclassified
ILMN_2639239	Serpinf1	-1.58077	Mus musculus serine (or cysteine) peptidase inhibitor, clade F, member 1 (Serpinf1), mRNA.	Protein metabolism and modification -> Proteolysis	Select regulatory molecule -> Protease inhibitor -> Serine protease inhibitor
ILMN_2637639	Rps3	-1.5805	Mus musculus ribosomal protein S3 (Rps3), mRNA.	Protein metabolism and modification -> Protein biosynthesis	Nucleic acid binding -> Ribosomal protein
ILMN_1234453	LOC100043257	-1.56739	PREDICTED: Mus musculus similar to RNA binding motif protein 3 (LOC100043257), mRNA.
ILMN_2948296	Wfdc12	-1.56309	Mus musculus WAP four-disulfide core domain 12 (Wfdc12), mRNA.	Protein metabolism and modification -> Proteolysis	Select regulatory molecule -> Protease inhibitor -> Serine protease inhibitor
ILMN_2711948	LOC100047619	-1.5618	PREDICTED: Mus musculus similar to solute carrier family 7 (cationic amino acid transporter, y+ system), member 5 (LOC100047619), misc RNA.
ILMN_3105563	Dmkn	-1.5607	Mus musculus dermokine (Dmkn), transcript variant 2, mRNA.	Biological process unclassified	Molecular function unclassified
ILMN_2636403	Axud1	-1.55827	Mus musculus AXIN1 up-regulated 1 (Axud1), mRNA.	Apoptosis	Molecular function unclassified
ILMN_2724558	Anxa8	-1.55443	Mus musculus annexin A8 (Anxa8), mRNA.	Lipid, fatty acid and steroid metabolism -> Fatty acid metabolism;Immunity and defense -> Blood clotting	Transfer/carrier protein;Select calcium binding protein -> Annexin
ILMN_3029489	Gm129	-1.5532	Mus musculus gene model 129, (NCBI) (Gm129), mRNA. XM_907670 XM_920513 XM_920520 XM_920527 XM_920533	Biological process unclassified	Molecular function unclassified
ILMN_2728729	Sdc4	-1.55297	Mus musculus syndecan 4 (Sdc4), mRNA.	Cell adhesion;Immunity and defense -> Macrophage-mediated immunity;Developmental processes -> Mesoderm development -> Skeletal development	Cell adhesion molecule -> Other cell adhesion molecule;Cytoskeletal protein;Defense/immunity protein -> Other defense and immunity protein;Extracellular matrix -> Extracellular matrix glycoprotein
ILMN_2594644	Lrrc48	-1.54911	Mus musculus leucine rich repeat containing 48 (Lrrc48), mRNA.	Biological process unclassified	Molecular function unclassified
ILMN_2654997	Dsp	-1.54147	PREDICTED: Mus musculus desmoplakin, transcript variant 1 (Dsp), mRNA.	Cell structure and motility -> Cell structure
ILMN_2765524	Swap70	-1.54104	Mus musculus SWA-70 protein (Swap70), mRNA.	Nucleoside, nucleotide and nucleic acid metabolism -> DNA metabolism -> DNA recombination;Immunity and defense -> B-cell- and antibody-mediated immunity	Nucleic acid binding -> Other nucleic acid binding
ILMN_2669164	Arg2	-1.54042	Mus musculus arginase type II (Arg2), mRNA.	Amino acid metabolism -> Amino acid catabolism	Hydrolase -> Other hydrolase
ILMN_1223777	Acoxl	-1.5344	Mus musculus acyl-Coenzyme A oxidase-like (Acoxl), mRNA.	Lipid, fatty acid and steroid metabolism -> Fatty acid metabolism -> Fatty acid beta-oxidation	Oxidoreductase -> Oxidase
ILMN_2714031	Errfi1	-1.53236	Mus musculus ERBB receptor feedback inhibitor 1 (Errfi1), mRNA.	Signal transduction -> Other signal transduction;Cell proliferation and differentiation	Molecular function unclassified
ILMN_2440823	Tnxb	-1.52935	Mus musculus tenascin XB (Tnxb), mRNA.	Signal transduction -> Cell communication -> Extracellular matrix protein-mediated signaling;Developmental processes -> Ectoderm development -> Neurogenesis	Cell adhesion molecule;Extracellular matrix -> Extracellular matrix glycoprotein
ILMN_1240824	Reg3a	-1.52852	Mus musculus regenerating islet-derived 3 alpha (Reg3a), mRNA.	Biological process unclassified	Signaling molecule -> Growth factor
ILMN_2718204	Clec11a	-1.52789	Mus musculus C-type lectin domain family 11, member a (Clec11a), mRNA.	Signal transduction -> Cell communication -> Ligand-mediated signaling	Signaling molecule -> Growth factor
ILMN_2813487	Per1	-1.52486	Mus musculus period homolog 1 (Drosophila) (Per1), mRNA.	Nucleoside, nucleotide and nucleic acid metabolism -> mRNA transcription -> mRNA transcription regulation;Signal transduction -> Cell communication	Transcription factor -> Transcription cofactor
ILMN_1218981	Aldh1a7	-1.519	Mus musculus aldehyde dehydrogenase family 1, subfamily A7 (Aldh1a7), mRNA.	Other metabolism -> Other carbon metabolism	Oxidoreductase -> Dehydrogenase
ILMN_2531773	BC048546	-1.51845	Mus musculus cDNA sequence BC048546 (BC048546), mRNA.	Biological process unclassified	Molecular function unclassified
ILMN_2647757	Ccl11	-1.51827	Mus musculus small chemokine (C-C motif) ligand 11 (Ccl11), mRNA.	Signal transduction -> Cell surface receptor mediated signal transduction -> Cytokine and chemokine mediated signaling pathway;Signal transduction -> Cell communication -> Ligand-mediated signaling;Immunity and defense -> Cytokine/chemokine mediated immunity	Signaling molecule -> Chemokine
ILMN_2720911	6430537H07Rik	-1.51545	Mus musculus RIKEN cDNA 6430537H07 gene (6430537H07Rik), mRNA.	Carbohydrate metabolism -> Glycolysis	Lyase
ILMN_1218206	Klf13	-1.51178	Mus musculus Kruppel-like factor 13 (Klf13), mRNA.	Nucleoside, nucleotide and nucleic acid metabolism -> mRNA transcription -> mRNA transcription regulation	Transcription factor -> Zinc finger transcription factor
ILMN_1218240	Cd69	-1.51127	Mus musculus CD69 antigen (Cd69), mRNA. XM_925572	Immunity and defense -> T-cell mediated immunity;Immunity and defense -> B-cell- and antibody-mediated immunity;Immunity and defense -> Granulocyte-mediated immunity	Receptor -> Other receptor;Defense/immunity protein -> Other defense and immunity protein
ILMN_2682120	Scel	-1.5091	Mus musculus sciellin (Scel), mRNA.	Developmental processes -> Ectoderm development	Molecular function unclassified
ILMN_2470799	LOC100047579	-1.50852	PREDICTED: Mus musculus similar to transmembrane protein 20 (LOC100047579), mRNA.
ILMN_1239397	LOC100047934	-1.5081	PREDICTED: Mus musculus hypothetical protein LOC100047934 (LOC100047934), mRNA.
ILMN_1222734	Aldh1a1	-1.50806	Mus musculus aldehyde dehydrogenase family 1, subfamily A1 (Aldh1a1), mRNA.	Other metabolism -> Other carbon metabolism	Oxidoreductase -> Dehydrogenase
ILMN_2662690	Ptprf	-1.50624	Mus musculus protein tyrosine phosphatase, receptor type, F (Ptprf), mRNA.	Protein metabolism and modification -> Protein modification -> Protein phosphorylation;Signal transduction -> Cell communication -> Cell adhesion-mediated signaling;Cell adhesion;Developmental processes -> Other developmental process;Developmental processes -> Ectoderm development -> Neurogenesis;Cell structure and motility	Receptor -> Other receptor;Phosphatase -> Protein phosphatase
ILMN_1217555	Mdh1b	-1.50513	Mus musculus malate dehydrogenase 1B, NAD (soluble) (Mdh1b), mRNA.	Carbohydrate metabolism -> Tricarboxylic acid pathway	Oxidoreductase -> Dehydrogenase
ILMN_2756113	Nln	-1.50144	Mus musculus neurolysin (metallopeptidase M3 family) (Nln), mRNA.	Protein metabolism and modification -> Proteolysis;Intracellular protein traffic -> Mitochondrial transport	Protease -> Metalloprotease
ILMN_2659340	Chad	-1.50088	Mus musculus chondroadherin (Chad), mRNA.	Signal transduction -> Cell communication -> Cell adhesion-mediated signaling;Cell adhesion;Developmental processes -> Mesoderm development -> Skeletal development	Receptor;Extracellular matrix
ILMN_2984219	BC048546	-1.50013	Mus musculus cDNA sequence BC048546 (BC048546), mRNA.	Biological process unclassified	Molecular function unclassified

## Sheet: Up-regulated genes in lung
UP-regulated genes in lung of Cmah-null mice
TargetID	GeneSymbol	KO_Lung/WT_Lung.fc	Definition	Panther_Process	Panther_ Function
ILMN_1260428	Myl2	5.07325	Mus musculus myosin, light polypeptide 2, regulatory, cardiac, slow (Myl2), mRNA.	Muscle contraction;Developmental processes -> Mesoderm development -> Muscle development;Cell structure and motility	Cytoskeletal protein -> Actin family cytoskeletal protein -> Other actin family cytoskeletal protein;Select calcium binding protein -> Calmodulin related protein
ILMN_2648661	Cap1	2.76692	Mus musculus CAP, adenylate cyclase-associated protein 1 (yeast) (Cap1), mRNA.	Signal transduction -> Intracellular signaling cascade -> Other intracellular signaling cascade;Signal transduction -> Cell communication;Cell structure and motility	Miscellaneous function -> Other miscellaneous function protein
ILMN_2691780	Myl3	2.64243	Mus musculus myosin, light polypeptide 3 (Myl3), mRNA.	Muscle contraction	Select calcium binding protein -> Calmodulin related protein
ILMN_1224110	Bst2	2.20145	Mus musculus bone marrow stromal cell antigen 2 (Bst2), mRNA.	Biological process unclassified	Molecular function unclassified
ILMN_2766604	Camp	2.1952	Mus musculus cathelicidin antimicrobial peptide (Camp), mRNA.	Immunity and defense -> Other immune and defense	Select regulatory molecule -> Protease inhibitor;Defense/immunity protein -> Antibacterial response protein
ILMN_2666864	Atp2a1	2.16001	Mus musculus ATPase, Ca++ transporting, cardiac muscle, fast twitch 1 (Atp2a1), mRNA.	Transport -> Ion transport -> Cation transport;Homeostasis -> Calcium ion homeostasis	Ion channel;Transporter -> Cation transporter;Hydrolase -> Other hydrolase
ILMN_2613878	Prg2	2.08436	Mus musculus proteoglycan 2, bone marrow (Prg2), mRNA.	Immunity and defense -> Granulocyte-mediated immunity;Other metabolism	Defense/immunity protein -> Antibacterial response protein;Extracellular matrix -> Extracellular matrix structural protein
ILMN_1213615	Gpr182	2.07024	Mus musculus G protein-coupled receptor 182 (Gpr182), mRNA.	Signal transduction -> Cell surface receptor mediated signal transduction -> G-protein mediated signaling	Receptor -> G-protein coupled receptor
ILMN_2619200	Eraf	1.982	Mus musculus erythroid associated factor (Eraf), mRNA.	Protein metabolism and modification;Cell proliferation and differentiation;Other metabolism	Chaperone
ILMN_2766780	Lyzs	1.97602	Mus musculus lysozyme (Lyzs), mRNA.	Carbohydrate metabolism;Immunity and defense -> Stress response	Hydrolase;Defense/immunity protein
ILMN_2847950	AI837181	1.9189	Mus musculus expressed sequence AI837181 (AI837181), mRNA.	Biological process unclassified	Molecular function unclassified
ILMN_2850391	Meis2	1.87661	Mus musculus Meis homeobox 2 (Meis2), transcript variant 2, mRNA.	Nucleoside, nucleotide and nucleic acid metabolism -> mRNA transcription -> mRNA transcription regulation;Developmental processes;Cell proliferation and differentiation;Oncogenesis	Transcription factor -> Homeobox transcription factor;Nucleic acid binding
ILMN_2857993	Bmx	1.86406	Mus musculus BMX non-receptor tyrosine kinase (Bmx), mRNA.	Protein metabolism and modification -> Protein modification -> Protein phosphorylation;Signal transduction -> Intracellular signaling cascade;Immunity and defense -> T-cell mediated immunity;Immunity and defense -> Stress response;Apoptosis	Kinase -> Protein kinase -> Non-receptor tyrosine protein kinase
ILMN_2607880	Tkt	1.81114	Mus musculus transketolase (Tkt), mRNA.	Carbohydrate metabolism -> Pentose-phosphate shunt;Coenzyme and prosthetic group metabolism -> Vitamin metabolism	Transferase -> Transketolase
ILMN_3130055	Ctdsp1	1.80383	Mus musculus CTD (carboxy-terminal domain, RNA polymerase II, polypeptide A) small phosphatase 1 (Ctdsp1), mRNA.	Biological process unclassified	Molecular function unclassified
ILMN_2589312	Entpd4	1.79518	Mus musculus ectonucleoside triphosphate diphosphohydrolase 4 (Entpd4), mRNA.	Nucleoside, nucleotide and nucleic acid metabolism -> Purine metabolism	Phosphatase -> Nucleotide phosphatase
ILMN_1248843	Gata3	1.78689	Mus musculus GATA binding protein 3 (Gata3), mRNA.	Nucleoside, nucleotide and nucleic acid metabolism -> mRNA transcription -> mRNA transcription regulation	Transcription factor -> Zinc finger transcription factor -> Other zinc finger transcription factor
ILMN_2589785	LOC100047856	1.7774	PREDICTED: Mus musculus similar to calponin 3, acidic (LOC100047856), mRNA.
ILMN_2862538	Col12a1	1.77725	Mus musculus collagen, type XII, alpha 1 (Col12a1), mRNA.	Signal transduction -> Cell communication;Cell adhesion;Developmental processes -> Mesoderm development -> Skeletal development;Cell structure and motility -> Cell structure	Extracellular matrix -> Extracellular matrix structural protein
ILMN_2716527	Mapk9	1.77285	Mus musculus mitogen-activated protein kinase 9 (Mapk9), transcript variant 1, mRNA.	Protein metabolism and modification -> Protein modification -> Protein phosphorylation;Signal transduction -> Intracellular signaling cascade -> MAPKKK cascade	Kinase -> Protein kinase -> Non-receptor serine/threonine protein kinase
ILMN_2863437	1110038F14Rik	1.75988	Mus musculus RIKEN cDNA 1110038F14 gene (1110038F14Rik), mRNA.	Biological process unclassified	Molecular function unclassified
ILMN_1244513	Gbp3	1.74727	Mus musculus guanylate binding protein 3 (Gbp3), mRNA.	Immunity and defense -> Macrophage-mediated immunity;Immunity and defense -> Interferon-mediated immunity	Select regulatory molecule -> G-protein -> Large G-protein
ILMN_2634603	LOC56628	1.73986	Mus musculus MHC (A.CA/J(H-2K-f) class I antigen (LOC56628), mRNA.	Immunity and defense -> T-cell mediated immunity -> MHCI-mediated immunity	Defense/immunity protein -> Major histocompatibility complex antigen
ILMN_1248290	Wnt7a	1.73705	Mus musculus wingless-related MMTV integration site 7A (Wnt7a), mRNA.	Signal transduction -> Cell communication -> Ligand-mediated signaling;Developmental processes	Signaling molecule -> Other signaling molecule
ILMN_2595732	LOC100046232	1.73396	PREDICTED: Mus musculus similar to NFIL3/E4BP4 transcription factor (LOC100046232), mRNA.
ILMN_1228832	Ngp	1.7327	Mus musculus neutrophilic granule protein (Ngp), mRNA.	Immunity and defense -> Other immune and defense	Select regulatory molecule -> Protease inhibitor;Defense/immunity protein -> Antibacterial response protein
ILMN_1238058	Mtap7d1	1.72047	Mus musculus microtubule-associated protein 7 domain containing 1 (Mtap7d1), mRNA.	Developmental processes -> Gametogenesis -> Spermatogenesis and motility;Cell structure and motility -> Cell structure	Cytoskeletal protein -> Microtubule family cytoskeletal protein -> Non-motor microtubule binding protein
ILMN_2715198	Golga2	1.72034	Mus musculus golgi autoantigen, golgin subfamily a, 2 (Golga2), transcript variant 1, mRNA. XM_917195 XM_924742 XM_924744 XM_924745 XM_924752 XM_924758 XM_990733 XM_990778 XM_990810 XM_990841 XM_990863
ILMN_2648669	Gpnmb	1.71657	Mus musculus glycoprotein (transmembrane) nmb (Gpnmb), mRNA.	Biological process unclassified	Molecular function unclassified
ILMN_2706269	Hspb1	1.70437	Mus musculus heat shock protein 1 (Hspb1), mRNA.	Protein metabolism and modification -> Protein folding;Immunity and defense -> Stress response	Chaperone -> Other chaperones
ILMN_1226183	Antxr1	1.70077	Mus musculus anthrax toxin receptor 1 (Antxr1), mRNA.	Immunity and defense	Receptor -> Other receptor
ILMN_1235390	Calcrl	1.69814	Mus musculus calcitonin receptor-like (Calcrl), mRNA.	Signal transduction -> Cell surface receptor mediated signal transduction -> G-protein mediated signaling;Neuronal activities -> Other neuronal activity	Receptor -> G-protein coupled receptor
ILMN_2617656	Grap	1.69596	Mus musculus GRB2-related adaptor protein (Grap), mRNA.	Signal transduction -> Cell surface receptor mediated signal transduction -> Receptor protein tyrosine kinase signaling pathway;Immunity and defense -> Other immune and defense	Signaling molecule -> Other signaling molecule;Miscellaneous function -> Other miscellaneous function protein;Miscellaneous function -> Transmembrane receptor regulatory/adaptor protein
ILMN_2622605	Srr	1.68234	Mus musculus serine racemase (Srr), mRNA.	Neuronal activities -> Synaptic transmission;Neuronal activities -> Other neuronal activity	Lyase;Isomerase -> Epimerase/racemase
ILMN_1257574	Esm1	1.67915	Mus musculus endothelial cell-specific molecule 1 (Esm1), mRNA.	Cell proliferation and differentiation	Signaling molecule -> Growth factor
ILMN_2893993	Lass2	1.67687	Mus musculus LAG1 homolog, ceramide synthase 2 (Lass2), mRNA.	Lipid, fatty acid and steroid metabolism -> Lipid metabolism;Developmental processes;Other metabolism	Molecular function unclassified
ILMN_2932662	Rasl11a	1.67569	Mus musculus RAS-like, family 11, member A (Rasl11a), mRNA.	Signal transduction -> Cell surface receptor mediated signal transduction -> G-protein mediated signaling	Select regulatory molecule -> G-protein -> Small GTPase
ILMN_2608184	Il6st	1.65777	Mus musculus interleukin 6 signal transducer (Il6st), mRNA.	Signal transduction -> Cell surface receptor mediated signal transduction -> Cytokine and chemokine mediated signaling pathway;Signal transduction -> Intracellular signaling cascade -> MAPKKK cascade;Signal transduction -> Intracellular signaling cascade -> JAK-STAT cascade;Signal transduction -> Cell communication -> Ligand-mediated signaling;Immunity and defense	Receptor -> Cytokine receptor -> Interleukin receptor
ILMN_1221787	Tcn2	1.65218	Mus musculus transcobalamin 2 (Tcn2), mRNA.	Coenzyme and prosthetic group metabolism -> Vitamin metabolism;Coenzyme and prosthetic group metabolism -> Vitamin/cofactor transport;Transport -> Vitamin/cofactor transport;Transport -> Ion transport -> Cation transport	Transporter -> Cation transporter;Transfer/carrier protein -> Other transfer/carrier protein
ILMN_2829594	Hspa1a	1.65025	Mus musculus heat shock protein 1A (Hspa1a), mRNA.	Protein metabolism and modification -> Protein folding;Protein metabolism and modification -> Protein complex assembly;Immunity and defense -> Stress response	Chaperone -> Hsp 70 family chaperone
ILMN_2737713	Edn1	1.64268	Mus musculus endothelin 1 (Edn1), mRNA.	Signal transduction -> Cell surface receptor mediated signal transduction -> G-protein mediated signaling;Signal transduction -> Cell communication -> Ligand-mediated signaling;Blood circulation and gas exchange -> Regulation of vasoconstriction, dilation;Cell proliferation and differentiation;Homeostasis	Signaling molecule -> Peptide hormone
ILMN_2692989	2810410P22Rik	1.64255		Intracellular protein traffic -> General vesicle transport	Select regulatory molecule -> G-protein -> Small GTPase
ILMN_2792756	Ppm1f	1.63774	Mus musculus protein phosphatase 1F (PP2C domain containing) (Ppm1f), mRNA.	Protein metabolism and modification -> Protein modification -> Protein phosphorylation;Signal transduction -> Intracellular signaling cascade -> MAPKKK cascade;Signal transduction -> Intracellular signaling cascade -> Other intracellular signaling cascade	Phosphatase -> Protein phosphatase
ILMN_1242977	Hoxb5	1.63757	Mus musculus homeo box B5 (Hoxb5), mRNA.	Nucleoside, nucleotide and nucleic acid metabolism -> mRNA transcription -> mRNA transcription regulation;Developmental processes -> Segment specification;Developmental processes -> Ectoderm development -> Neurogenesis	Transcription factor -> Homeobox transcription factor;Nucleic acid binding
ILMN_2625114	Cdkal1	1.63424		Biological process unclassified	Molecular function unclassified
ILMN_2591066	Mapk9	1.63027	Mus musculus mitogen-activated protein kinase 9 (Mapk9), transcript variant 2, mRNA.	Protein metabolism and modification -> Protein modification -> Protein phosphorylation;Signal transduction -> Intracellular signaling cascade -> MAPKKK cascade	Kinase -> Protein kinase -> Non-receptor serine/threonine protein kinase
ILMN_2678637	2200001I15Rik	1.62984	Mus musculus RIKEN cDNA 2200001I15 gene (2200001I15Rik), mRNA.	Biological process unclassified	Molecular function unclassified
ILMN_2950286	Ankrd1	1.62066	Mus musculus ankyrin repeat domain 1 (cardiac muscle) (Ankrd1), mRNA.	Biological process unclassified	Molecular function unclassified
ILMN_2987984	S100a13	1.61723	Mus musculus S100 calcium binding protein A13 (S100a13), mRNA.	Signal transduction;Developmental processes;Cell proliferation and differentiation	Select calcium binding protein -> Calmodulin related protein
ILMN_1227675	Slc4a1	1.61692	Mus musculus solute carrier family 4 (anion exchanger), member 1 (Slc4a1), mRNA.	Transport -> Ion transport;Homeostasis -> Other homeostasis activities;Cell structure and motility -> Cell structure	Transporter -> Other transporter
ILMN_2851023	Klhdc3	1.61628	Mus musculus kelch domain containing 3 (Klhdc3), mRNA.	Developmental processes -> Gametogenesis -> Spermatogenesis and motility	Nucleic acid binding -> Chromatin/chromatin-binding protein
ILMN_2598703	Ifnar2	1.61567	Mus musculus interferon (alpha and beta) receptor 2 (Ifnar2), mRNA.	Signal transduction -> Cell surface receptor mediated signal transduction -> Cytokine and chemokine mediated signaling pathway;Signal transduction -> Intracellular signaling cascade -> MAPKKK cascade;Signal transduction -> Intracellular signaling cascade -> NF-kappaB cascade;Signal transduction -> Intracellular signaling cascade -> JAK-STAT cascade;Signal transduction -> Cell communication -> Lig…	Receptor -> Cytokine receptor -> Interferon receptor
ILMN_2959729	Arhgap20	1.61365	Mus musculus Rho GTPase activating protein 20 (Arhgap20), mRNA.	Signal transduction -> Cell surface receptor mediated signal transduction -> G-protein mediated signaling	Select regulatory molecule -> G-protein modulator -> Other G-protein modulator
ILMN_1236009	Camk2b	1.61262	Mus musculus calcium/calmodulin-dependent protein kinase II, beta (Camk2b), mRNA.	Protein metabolism and modification -> Protein modification -> Protein phosphorylation;Signal transduction -> Intracellular signaling cascade -> Calcium mediated signaling;Muscle contraction;Developmental processes	Kinase -> Protein kinase -> Non-receptor serine/threonine protein kinase
ILMN_2951592	H2-Q8	1.60864	Mus musculus histocompatibility 2, Q region locus 8 (H2-Q8), mRNA.	Immunity and defense -> T-cell mediated immunity -> MHCI-mediated immunity	Defense/immunity protein -> Major histocompatibility complex antigen
ILMN_1248002	Arhgap18	1.60809	Mus musculus Rho GTPase activating protein 18 (Arhgap18), mRNA.	Biological process unclassified	Select regulatory molecule -> G-protein modulator -> Other G-protein modulator
ILMN_2905120	Cyp26b1	1.60764	Mus musculus cytochrome P450, family 26, subfamily b, polypeptide 1 (Cyp26b1), mRNA.	Electron transport	Oxidoreductase -> Oxygenase
ILMN_2899599	Ddx3y	1.60393	Mus musculus DEAD (Asp-Glu-Ala-Asp) box polypeptide 3, Y-linked (Ddx3y), mRNA.	Nucleoside, nucleotide and nucleic acid metabolism	Nucleic acid binding -> Helicase -> RNA helicase
ILMN_2656504	Retnlg	1.59494	Mus musculus resistin like gamma (Retnlg), mRNA.	Biological process unclassified	Molecular function unclassified
ILMN_2495289	Slc35b1	1.59451	Mus musculus solute carrier family 35, member B1 (Slc35b1), mRNA.	Carbohydrate metabolism -> Carbohydrate transport;Transport -> Carbohydrate transport	Transporter -> Other transporter
ILMN_2723939	Gab3	1.59208	Mus musculus growth factor receptor bound protein 2-associated protein 3 (Gab3), mRNA.	Signal transduction -> Cell surface receptor mediated signal transduction -> Receptor protein tyrosine kinase signaling pathway;Signal transduction -> Intracellular signaling cascade -> MAPKKK cascade;Immunity and defense -> T-cell mediated immunity;Immunity and defense -> B-cell- and antibody-mediated immunity;Immunity and defense -> Macrophage-mediated immunity;Immunity and defense -> Cytokine/…	Miscellaneous function -> Transmembrane receptor regulatory/adaptor protein
ILMN_2753809	Mmp3	1.59058	Mus musculus matrix metallopeptidase 3 (Mmp3), mRNA.	Protein metabolism and modification -> Proteolysis	Protease -> Metalloprotease;Extracellular matrix -> Other extracellular matrix
ILMN_2865726	Gdpd2	1.58262	Mus musculus glycerophosphodiester phosphodiesterase domain containing 2 (Gdpd2), mRNA.	Lipid, fatty acid and steroid metabolism;Other metabolism	Hydrolase -> Esterase;Hydrolase -> Phosphodiesterase;Ligase
ILMN_2794237	Kcne2	1.58187	Mus musculus potassium voltage-gated channel, Isk-related subfamily, gene 2 (Kcne2), mRNA.	Transport -> Ion transport -> Cation transport;Neuronal activities -> Action potential propagation	Ion channel -> Voltage-gated ion channel -> Voltage-gated potassium channel
ILMN_2997494	Lox	1.5765	Mus musculus lysyl oxidase (Lox), mRNA.	Cell adhesion;Oncogenesis -> Tumor suppressor	Receptor -> Other receptor;Oxidoreductase -> Oxidase
ILMN_2693835	Arrdc2	1.57624	Mus musculus arrestin domain containing 2 (Arrdc2), mRNA.	Biological process unclassified	Molecular function unclassified
ILMN_2996479	Iapp	1.57609	Mus musculus islet amyloid polypeptide (Iapp), mRNA.	Signal transduction -> Cell surface receptor mediated signal transduction;Apoptosis	Signaling molecule -> Peptide hormone
ILMN_1250689	Rgs9	1.57323	Mus musculus regulator of G-protein signaling 9 (Rgs9), mRNA.	Signal transduction -> Cell surface receptor mediated signal transduction -> G-protein mediated signaling	Select regulatory molecule -> G-protein modulator
ILMN_2860242	Klhl24	1.57322	Mus musculus kelch-like 24 (Drosophila) (Klhl24), mRNA.	Biological process unclassified	Molecular function unclassified
ILMN_3141165	Gimap1	1.57063	Mus musculus GTPase, IMAP family member 1 (Gimap1), transcript variant 1, mRNA.	Immunity and defense	Miscellaneous function -> Other miscellaneous function protein
ILMN_3011719	6430706D22Rik	1.56678	Mus musculus RIKEN cDNA 6430706D22 gene (6430706D22Rik), mRNA.	Biological process unclassified	Molecular function unclassified
ILMN_2808485	Gbp10	1.56214	Mus musculus guanylate-binding protein 10 (Gbp10), mRNA. XM_987647 XM_987685 XM_987723 XM_987759 XM_987793 XM_987820	Immunity and defense -> Macrophage-mediated immunity;Immunity and defense -> Interferon-mediated immunity	Select regulatory molecule -> G-protein -> Large G-protein
ILMN_1257750	Mapt	1.554	Mus musculus microtubule-associated protein tau (Mapt), transcript variant 2, mRNA.	Apoptosis;Cell structure and motility -> Cell structure	Cytoskeletal protein -> Microtubule family cytoskeletal protein -> Non-motor microtubule binding protein
ILMN_2593196	Stat1	1.55041	Mus musculus signal transducer and activator of transcription 1 (Stat1), mRNA.	Nucleoside, nucleotide and nucleic acid metabolism -> mRNA transcription	Transcription factor -> Other transcription factor;Nucleic acid binding
ILMN_1253182	Hs3st1	1.54663	Mus musculus heparan sulfate (glucosamine) 3-O-sulfotransferase 1 (Hs3st1), mRNA.	Carbohydrate metabolism -> Other polysaccharide metabolism;Protein metabolism and modification -> Protein modification;Sulfur metabolism;Signal transduction;Immunity and defense;Developmental processes	Transferase -> Other transferase
ILMN_2670427	2010100O12Rik	1.5416	Mus musculus RIKEN cDNA 2010100O12 gene (2010100O12Rik), mRNA.	Biological process unclassified	Molecular function unclassified
ILMN_2860645	Gbp6	1.54148	Mus musculus guanylate binding protein 6 (Gbp6), mRNA.	Immunity and defense -> Macrophage-mediated immunity;Immunity and defense -> Interferon-mediated immunity	Select regulatory molecule -> G-protein -> Large G-protein
ILMN_1242466	Psmb9	1.5396	Mus musculus proteasome (prosome, macropain) subunit, beta type 9 (large multifunctional peptidase 2) (Psmb9), mRNA.	Protein metabolism and modification -> Proteolysis
ILMN_3143227	Tmem183a	1.53871	Mus musculus transmembrane protein 183A (Tmem183a), transcript variant 2, mRNA.	Biological process unclassified	Molecular function unclassified
ILMN_2602538	Tspan18	1.53856	Mus musculus tetraspanin 18 (Tspan18), mRNA.	Biological process unclassified	Molecular function unclassified
ILMN_2651005	Erf	1.53703	Mus musculus Ets2 repressor factor (Erf), mRNA.	Nucleoside, nucleotide and nucleic acid metabolism -> mRNA transcription;Signal transduction -> Other signal transduction;Cell proliferation and differentiation	Signaling molecule -> Other signaling molecule;Transcription factor -> Other transcription factor
ILMN_3147074	Pecam1	1.53617	Mus musculus platelet/endothelial cell adhesion molecule 1 (Pecam1), transcript variant 2, mRNA.	Cell adhesion;Cell structure and motility -> Cell motility	Receptor -> Immunoglobulin receptor family member;Defense/immunity protein -> Immunoglobulin receptor family member;Cell adhesion molecule -> Other cell adhesion molecule
ILMN_1223015	Dedd2	1.53566	Mus musculus death effector domain-containing DNA binding protein 2 (Dedd2), mRNA.	Biological process unclassified	Molecular function unclassified
ILMN_1244460	Efna1	1.53485	Mus musculus ephrin A1 (Efna1), mRNA.	Biological process unclassified	Molecular function unclassified
ILMN_3036708	Gats	1.53118	Mus musculus opposite strand transcription unit to Stag3 (Gats), mRNA.	Biological process unclassified	Molecular function unclassified
ILMN_3094886	Abi1	1.52323	Mus musculus abl-interactor 1 (Abi1), transcript variant 5, mRNA.	Signal transduction;Cell cycle -> Cell cycle control;Cell structure and motility -> Cell motility	Select regulatory molecule -> G-protein modulator -> Other G-protein modulator
ILMN_2710802	Rhbdl1	1.51979	Mus musculus rhomboid, veinlet-like 1 (Drosophila) (Rhbdl1), mRNA.	Protein metabolism and modification -> Proteolysis	Protease -> Serine protease
ILMN_2787844	Serinc3	1.5193	Mus musculus serine incorporator 3 (Serinc3), mRNA.	Biological process unclassified	Miscellaneous function -> Transmembrane receptor regulatory/adaptor protein
ILMN_2459899	Adamtsl4	1.51915	Mus musculus ADAMTS-like 4 (Adamtsl4), mRNA.	Biological process unclassified	Molecular function unclassified
ILMN_3060442	Dnajb6	1.5158	Mus musculus DnaJ (Hsp40) homolog, subfamily B, member 6 (Dnajb6), transcript variant 1, mRNA.	Protein metabolism and modification -> Protein folding	Chaperone -> Chaperonin
ILMN_2686407	Tmem159	1.51558	Mus musculus transmembrane protein 159 (Tmem159), mRNA.	Biological process unclassified	Molecular function unclassified
ILMN_2913913	Unc13d	1.51159	Mus musculus unc-13 homolog D (C. elegans) (Unc13d), mRNA.	Intracellular protein traffic -> Exocytosis	Molecular function unclassified
ILMN_1233129	Zbtb22	1.51022	Mus musculus zinc finger and BTB domain containing 22 (Zbtb22), mRNA.	Biological process unclassified	Molecular function unclassified
ILMN_2803258	Ggt6	1.50996	Mus musculus gamma-glutamyltransferase 6 (Ggt6), mRNA.	Amino acid metabolism;Protein metabolism and modification -> Protein modification;Protein metabolism and modification -> Proteolysis	Transferase -> Acyltransferase
ILMN_1250704	Rcsd1	1.5082	Mus musculus RCSD domain containing 1 (Rcsd1), transcript variant 1, mRNA.	Signal transduction -> Intracellular signaling cascade -> MAPKKK cascade;Signal transduction -> Intracellular signaling cascade -> JNK cascade	Cytoskeletal protein
ILMN_1256257	LOC100038882	1.50449	PREDICTED: Mus musculus hypothetical protein LOC100038882 (LOC100038882), mRNA.
ILMN_2440530	Vat1	1.50339	Mus musculus vesicle amine transport protein 1 homolog (T californica) (Vat1), mRNA.	Carbohydrate metabolism -> Other carbohydrate metabolism;Other metabolism -> Other carbon metabolism	Oxidoreductase -> Dehydrogenase;Oxidoreductase -> Reductase
ILMN_2908056	Tmbim1	1.50245	Mus musculus transmembrane BAX inhibitor motif containing 1 (Tmbim1), mRNA.	Biological process unclassified	Molecular function unclassified
ILMN_2933399	Ppp1r10	1.50182	Mus musculus protein phosphatase 1, regulatory subunit 10 (Ppp1r10), mRNA.	Biological process unclassified	Molecular function unclassified
ILMN_2421431	Stx12	1.50074		Intracellular protein traffic -> General vesicle transport;Protein targeting and localization	Membrane traffic protein -> SNARE protein
ILMN_1243678	Gtf3c1	1.50024	Mus musculus general transcription factor III C 1 (Gtf3c1), mRNA.	Biological process unclassified	Molecular function unclassified
