# Supplementary material for: Gene Expression and Pathway Analysis of Effects of the CMAH Deactivation on Mouse Lung, Kidney and Heart
Source: PLoS One. 2014 Sep 17;9(9):e107559. doi: 10.1371/journal.pone.0107559 (PMC4167996; doi:10.1371/journal.pone.0107559)
Supplement: File S2 — UP or down-regulated genes in kidney of Cmah-null mice. (XLSX) [file pone.0107559.s007.xlsx]

## Sheet: Down-regulated genes in kidney
Down-regulated genes in kidney of Cmah-null mice
TargetID	GeneSymbol	KO_Lung/WT_Lung.fc	Definition	Panther_Process	Panther_Function
ILMN_1214888	Ugt1a2	-4.03299	Mus musculus UDP glucuronosyltransferase 1 family, polypeptide A2 (Ugt1a2), mRNA.	Carbohydrate metabolism -> Other polysaccharide metabolism;Lipid, fatty acid and steroid metabolism -> Steroid metabolism -> Steroid hormone metabolism	Transferase -> Glycosyltransferase
ILMN_2685157	Abcc3	-3.40838	Mus musculus ATP-binding cassette, sub-family C (CFTR/MRP), member 3 (Abcc3), mRNA.	Transport -> Small molecule transport;Transport -> Extracellular transport and import;Immunity and defense -> Detoxification	Transporter -> ATP-binding cassette (ABC) transporter
ILMN_2835423	Cfd	-3.00866	Mus musculus complement factor D (adipsin) (Cfd), mRNA.	Protein metabolism and modification -> Proteolysis;Immunity and defense -> Complement-mediated immunity	Protease -> Serine protease;Defense/immunity protein -> Complement component
ILMN_2633726	Slc7a12	-2.46836	Mus musculus solute carrier family 7 (cationic amino acid transporter, y+ system), member 12 (Slc7a12), mRNA.	Amino acid metabolism -> Amino acid transport;Transport -> Amino acid transport	Transporter -> Amino acid transporter
ILMN_2617005	Prlr	-2.41363	Mus musculus prolactin receptor (Prlr), mRNA.	Signal transduction -> Cell surface receptor mediated signal transduction -> Cytokine and chemokine mediated signaling pathway;Signal transduction -> Intracellular signaling cascade;Developmental processes -> Mesoderm development -> Lactation, mammary development	Receptor -> Other receptor
ILMN_2691680	Cyp4a14	-2.327	Mus musculus cytochrome P450, family 4, subfamily a, polypeptide 14 (Cyp4a14), mRNA.	Lipid, fatty acid and steroid metabolism -> Fatty acid metabolism;Electron transport	Oxidoreductase -> Oxygenase
ILMN_2965903	Hdc	-2.18724	Mus musculus histidine decarboxylase (Hdc), mRNA.	Amino acid metabolism -> Other amino acid metabolism	Lyase -> Decarboxylase
ILMN_2809589	Ly6f	-2.177	Mus musculus lymphocyte antigen 6 complex, locus F (Ly6f), mRNA.	Biological process unclassified	Molecular function unclassified
ILMN_1224637	Foxq1	-2.17023	Mus musculus forkhead box Q1 (Foxq1), mRNA.	Carbohydrate metabolism;Nucleoside, nucleotide and nucleic acid metabolism -> mRNA transcription -> mRNA transcription regulation;Signal transduction -> Cell surface receptor mediated signal transduction -> Other receptor mediated signaling pathway;Signal transduction -> Cell communication;Sensory perception -> Vision;Developmental processes -> Embryogenesis;Developmental processes -> Anterior/po…	Transcription factor -> Other transcription factor;Nucleic acid binding
ILMN_2702102	D630023F18Rik	-2.1231	Mus musculus RIKEN cDNA D630023F18 gene (D630023F18Rik), mRNA.	Biological process unclassified	Molecular function unclassified
ILMN_2751094	Cyp27b1	-2.12142	Mus musculus cytochrome P450, family 27, subfamily b, polypeptide 1 (Cyp27b1), nuclear gene encoding mitochondrial protein, mRNA.	Lipid, fatty acid and steroid metabolism -> Steroid metabolism -> Cholesterol metabolism;Electron transport	Oxidoreductase -> Oxygenase
ILMN_1260323	Akr1c18	-2.10236	Mus musculus aldo-keto reductase family 1, member C18 (Akr1c18), mRNA.	Other metabolism	Oxidoreductase -> Reductase
ILMN_1229091	LOC100047427	-2.01581	PREDICTED: Mus musculus similar to thyroid hormone receptor (LOC100047427), mRNA.
ILMN_2883961	Sybl1	-1.96184	Mus musculus synaptobrevin like 1 (Sybl1), mRNA.	Intracellular protein traffic	Membrane traffic protein -> SNARE protein
ILMN_2757232	Aqp4	-1.9604	Mus musculus aquaporin 4 (Aqp4), mRNA.	Transport -> Other transport;Homeostasis -> Other homeostasis activities	Transporter -> Other transporter
ILMN_3026397	Chka	-1.88215	Mus musculus choline kinase alpha (Chka), transcript variant 2, mRNA.	Lipid, fatty acid and steroid metabolism -> Phospholipid metabolism	Kinase -> Other kinase
ILMN_2639900	Cyp24a1	-1.85705		Lipid, fatty acid and steroid metabolism -> Steroid metabolism;Electron transport	Oxidoreductase -> Oxygenase
ILMN_1248849	Gsta2	-1.7628	Mus musculus glutathione S-transferase, alpha 2 (Yc2) (Gsta2), mRNA.	Immunity and defense -> Detoxification	Transferase -> Other transferase
ILMN_1217058	Slc17a2	-1.76027	Mus musculus solute carrier family 17 (sodium phosphate), member 2 (Slc17a2), mRNA.	Phosphate metabolism -> Phosphate transport;Transport -> Phosphate transport;Transport -> Ion transport -> Cation transport;Transport -> Extracellular transport and import	Transporter -> Other transporter
ILMN_2595395	Slc17a2	-1.72879		Phosphate metabolism -> Phosphate transport;Transport -> Phosphate transport;Transport -> Ion transport -> Cation transport;Transport -> Extracellular transport and import	Transporter -> Other transporter
ILMN_2598877	Slc7a8	-1.69447	Mus musculus solute carrier family 7 (cationic amino acid transporter, y+ system), member 8 (Slc7a8), mRNA.	Amino acid metabolism -> Amino acid transport;Transport -> Amino acid transport	Transporter -> Amino acid transporter
ILMN_2717146	Nphs2	-1.69097	Mus musculus nephrosis 2 homolog, podocin (human) (Nphs2), mRNA.	Cell structure and motility	Cytoskeletal protein -> Other cytoskeletal proteins
ILMN_1212702	Hba-a1	-1.6907	Mus musculus hemoglobin alpha, adult chain 1 (Hba-a1), mRNA.	Transport;Blood circulation and gas exchange	Transfer/carrier protein -> Other transfer/carrier protein
ILMN_2698880	Slc35f3	-1.68335	Mus musculus solute carrier family 35, member F3 (Slc35f3), mRNA.	Biological process unclassified	Molecular function unclassified
ILMN_2649291	Lip1	-1.67458		Lipid, fatty acid and steroid metabolism -> Lipid metabolism	Hydrolase -> Lipase
ILMN_2964996	C630028N24Rik	-1.67456	Mus musculus RIKEN cDNA C630028N24 gene (C630028N24Rik), mRNA.	Biological process unclassified	Molecular function unclassified
ILMN_2616226	Dbp	-1.665	Mus musculus D site albumin promoter binding protein (Dbp), mRNA.	Nucleoside, nucleotide and nucleic acid metabolism -> mRNA transcription	Transcription factor -> Other transcription factor;Nucleic acid binding
ILMN_2749669	Nr1d1	-1.66147	Mus musculus nuclear receptor subfamily 1, group D, member 1 (Nr1d1), mRNA.	Nucleoside, nucleotide and nucleic acid metabolism -> mRNA transcription -> mRNA transcription regulation	Receptor -> Nuclear hormone receptor;Transcription factor -> Nuclear hormone receptor;Nucleic acid binding
ILMN_2655005	Wnk1	-1.65764	Mus musculus WNK lysine deficient protein kinase 1 (Wnk1), mRNA.	Protein metabolism and modification -> Protein modification -> Protein phosphorylation;Signal transduction -> Intracellular signaling cascade -> Other intracellular signaling cascade;Blood circulation and gas exchange -> Other blood circulation and gas exchange activity	Kinase -> Protein kinase -> Non-receptor serine/threonine protein kinase
ILMN_1259322	Pdk4	-1.65633	Mus musculus pyruvate dehydrogenase kinase, isoenzyme 4 (Pdk4), mRNA.	Protein metabolism and modification -> Protein modification -> Protein phosphorylation	Kinase -> Protein kinase
ILMN_2952098	Snhg11	-1.62259	Mus musculus small nucleolar RNA host gene 11 (non-protein coding) (Snhg11), mRNA.	Biological process unclassified	Molecular function unclassified
ILMN_2946482	Rpl23	-1.6206	Mus musculus ribosomal protein L23 (Rpl23), mRNA.	Protein metabolism and modification -> Protein biosynthesis	Nucleic acid binding -> Ribosomal protein
ILMN_3102736	Gm129	-1.59825	Mus musculus gene model 129, (NCBI) (Gm129), mRNA. XM_907670 XM_920513 XM_920520 XM_920527 XM_920533	Biological process unclassified	Molecular function unclassified
ILMN_2718638	Hao3	-1.59327	Mus musculus hydroxyacid oxidase (glycolate oxidase) 3 (Hao3), mRNA.	Carbohydrate metabolism -> Other carbohydrate metabolism	Oxidoreductase -> Dehydrogenase
ILMN_1225056	Slc5a6	-1.58159	Mus musculus solute carrier family 5 (sodium-dependent vitamin transporter), member 6 (Slc5a6), mRNA.	Transport	Transporter
ILMN_2813487	Per1	-1.57713	Mus musculus period homolog 1 (Drosophila) (Per1), mRNA.	Nucleoside, nucleotide and nucleic acid metabolism -> mRNA transcription -> mRNA transcription regulation;Signal transduction -> Cell communication	Transcription factor -> Transcription cofactor
ILMN_2704777	Cyp2d26	-1.57138	Mus musculus cytochrome P450, family 2, subfamily d, polypeptide 26 (Cyp2d26), mRNA.	Lipid, fatty acid and steroid metabolism -> Other lipid, fatty acid and steroid metabolism;Lipid, fatty acid and steroid metabolism -> Steroid metabolism;Electron transport	Oxidoreductase -> Oxygenase
ILMN_2668849	Prkcbp1	-1.57015	Mus musculus protein kinase C binding protein 1 (Prkcbp1), mRNA.	Nucleoside, nucleotide and nucleic acid metabolism -> mRNA transcription -> mRNA transcription regulation	Transcription factor -> Transcription cofactor
ILMN_2673566	Eif4ebp2	-1.56107	Mus musculus eukaryotic translation initiation factor 4E binding protein 2 (Eif4ebp2), mRNA.	Protein metabolism and modification -> Protein biosynthesis;Protein metabolism and modification -> Translational regulation;Cell proliferation and differentiation;Oncogenesis -> Tumor suppressor	Nucleic acid binding -> Translation factor
ILMN_2597854	Ceacam2	-1.54993	Mus musculus CEA-related cell adhesion molecule 2 (Ceacam2), mRNA.	Signal transduction -> Cell communication -> Cell adhesion-mediated signaling;Cell adhesion;Developmental processes -> Other developmental process	Cell adhesion molecule -> CAM family adhesion molecule
ILMN_2804444	Pcdh17	-1.53961	Mus musculus protocadherin 17 (Pcdh17), mRNA.	Signal transduction -> Cell communication -> Cell adhesion-mediated signaling;Cell adhesion	Cell adhesion molecule -> Cadherin
ILMN_1258914	Slc6a15	-1.53324	Mus musculus solute carrier family 6 (neurotransmitter transporter), member 15 (Slc6a15), mRNA.	Transport -> Small molecule transport;Transport -> Extracellular transport and import	Transporter -> Other transporter
ILMN_2813109	D630005B22Rik	-1.532	Mus musculus RIKEN cDNA D630005B22 gene (D630005B22Rik), mRNA.	Biological process unclassified	Molecular function unclassified
ILMN_1228501	Tob2	-1.52598	Mus musculus transducer of ERBB2, 2 (Tob2), mRNA.	Signal transduction -> Cell surface receptor mediated signal transduction -> Receptor protein serine/threonine kinase signaling pathway;Signal transduction -> Intracellular signaling cascade -> MAPKKK cascade;Signal transduction -> Intracellular signaling cascade -> JNK cascade;Cell cycle -> Cell cycle control;Cell proliferation and differentiation	Miscellaneous function -> Other miscellaneous function protein
ILMN_2430220	Tmem2	-1.52591	Mus musculus transmembrane protein 2 (Tmem2), transcript variant 2, mRNA.	Biological process unclassified	Molecular function unclassified
ILMN_2604904	Slc2a2	-1.52179	Mus musculus solute carrier family 2 (facilitated glucose transporter), member 2 (Slc2a2), mRNA.	Carbohydrate metabolism -> Carbohydrate transport;Transport -> Carbohydrate transport	Transporter -> Carbohydrate transporter
ILMN_2855315	Hist1h1c	-1.51922	Mus musculus histone cluster 1, H1c (Hist1h1c), mRNA.	Nucleoside, nucleotide and nucleic acid metabolism -> Chromatin packaging and remodeling	Nucleic acid binding -> Histone
ILMN_2781784	Osr2	-1.51548	Mus musculus odd-skipped related 2 (Drosophila) (Osr2), mRNA.	Nucleoside, nucleotide and nucleic acid metabolism -> mRNA transcription;Developmental processes -> Other developmental process;Developmental processes -> Segment specification	Transcription factor -> Zinc finger transcription factor -> Other zinc finger transcription factor;Nucleic acid binding
ILMN_3126609	Ceacam1	-1.51519	Mus musculus carcinoembryonic antigen-related cell adhesion molecule 1 (Ceacam1), transcript variant 4, mRNA.	Signal transduction -> Cell communication -> Cell adhesion-mediated signaling;Cell adhesion;Developmental processes -> Other developmental process	Cell adhesion molecule -> CAM family adhesion molecule
ILMN_2773113	Capg	-1.51144	Mus musculus capping protein (actin filament), gelsolin-like (Capg), transcript variant 1, mRNA.	Cell structure and motility -> Cell structure	Cytoskeletal protein -> Actin family cytoskeletal protein -> Non-motor actin binding protein
ILMN_2727251	Slc4a9	-1.50857	Mus musculus solute carrier family 4, sodium bicarbonate cotransporter, member 9 (Slc4a9), mRNA.	Transport -> Ion transport;Homeostasis -> Other homeostasis activities;Cell structure and motility -> Cell structure	Transporter -> Other transporter
ILMN_2733277	Slc25a36	-1.50221	Mus musculus solute carrier family 25, member 36 (Slc25a36), mRNA.	Transport -> Small molecule transport	Transfer/carrier protein -> Mitochondrial carrier protein
ILMN_3144164	Irs2	-1.50212	Mus musculus insulin receptor substrate 2 (Irs2), mRNA.
ILMN_1218264	Vldlr	-1.5016	Mus musculus very low density lipoprotein receptor (Vldlr), mRNA.	Developmental processes -> Gametogenesis -> Oogenesis	Receptor -> Other receptor

## Sheet: Up-regulated genes in kidney
UP-regulated genes in kidney of Cmah-null mice
TargetID	GeneSymbol	KO_Lung/WT_Lung.fc	Definition	Panther_Process	Panther_Function
ILMN_1220234	Serpina1e	4.72363	Mus musculus serine (or cysteine) peptidase inhibitor, clade A, member 1e (Serpina1e), mRNA.	Protein metabolism and modification -> Proteolysis	Select regulatory molecule -> Protease inhibitor -> Serine protease inhibitor
ILMN_2837080	Azgp1	4.56595	Mus musculus alpha-2-glycoprotein 1, zinc (Azgp1), mRNA.	Immunity and defense -> T-cell mediated immunity -> MHCI-mediated immunity	Defense/immunity protein -> Major histocompatibility complex antigen
ILMN_2875730	Mup1	3.30153	Mus musculus major urinary protein 1 (Mup1), mRNA.	Transport;Sensory perception -> Pheromone response	Transfer/carrier protein -> Other transfer/carrier protein
ILMN_1254109	Cyp4a12a	3.28013	Mus musculus cytochrome P450, family 4, subfamily a, polypeptide 12a (Cyp4a12a), mRNA.	Lipid, fatty acid and steroid metabolism -> Fatty acid metabolism;Electron transport	Oxidoreductase -> Oxygenase
ILMN_1213817	Mup3	3.2316	Mus musculus major urinary protein 3 (Mup3), mRNA.	Transport;Sensory perception -> Pheromone response	Transfer/carrier protein -> Other transfer/carrier protein
ILMN_2659680	Serpina1b	2.67143	Mus musculus serine (or cysteine) preptidase inhibitor, clade A, member 1b (Serpina1b), mRNA.	Protein metabolism and modification -> Proteolysis	Select regulatory molecule -> Protease inhibitor -> Serine protease inhibitor
ILMN_3004600	Serpina1c	2.64264	Mus musculus serine (or cysteine) peptidase inhibitor, clade A, member 1c (Serpina1c), mRNA.	Protein metabolism and modification -> Proteolysis	Select regulatory molecule -> Protease inhibitor -> Serine protease inhibitor
ILMN_2744565	Hpx	2.63347	Mus musculus hemopexin (Hpx), mRNA.	Coenzyme and prosthetic group metabolism -> Vitamin/cofactor transport;Transport -> Vitamin/cofactor transport;Coenzyme and prosthetic group metabolism -> Other coenzyme and prosthetic group metabolism	Transfer/carrier protein -> Other transfer/carrier protein
ILMN_2623393	Apoa1	2.61141	Mus musculus apolipoprotein A-I (Apoa1), mRNA.	Lipid, fatty acid and steroid metabolism -> Lipid and fatty acid transport;Transport -> Lipid and fatty acid transport	Transporter;Transfer/carrier protein -> Apolipoprotein
ILMN_3065459	Mup2	2.42407	Mus musculus major urinary protein 2 (Mup2), transcript variant 1, mRNA.	Transport;Sensory perception -> Pheromone response	Transfer/carrier protein -> Other transfer/carrier protein
ILMN_2955818	Ugt2b36	2.31522	Mus musculus UDP glucuronosyltransferase 2 family, polypeptide B36 (Ugt2b36), mRNA.	Carbohydrate metabolism -> Other polysaccharide metabolism;Lipid, fatty acid and steroid metabolism -> Steroid metabolism -> Steroid hormone metabolism	Transferase -> Glycosyltransferase
ILMN_2648661	Cap1	2.30831	Mus musculus CAP, adenylate cyclase-associated protein 1 (yeast) (Cap1), mRNA.	Signal transduction -> Intracellular signaling cascade -> Other intracellular signaling cascade;Signal transduction -> Cell communication;Cell structure and motility	Miscellaneous function -> Other miscellaneous function protein
ILMN_1215859	Serpina1b	2.20573	Mus musculus serine (or cysteine) preptidase inhibitor, clade A, member 1b (Serpina1b), mRNA.	Protein metabolism and modification -> Proteolysis	Select regulatory molecule -> Protease inhibitor -> Serine protease inhibitor
ILMN_2599794	Apoc1	2.19536	Mus musculus apolipoprotein C-I (Apoc1), mRNA.	Lipid, fatty acid and steroid metabolism -> Lipid and fatty acid transport;Transport -> Lipid and fatty acid transport	Transporter;Transfer/carrier protein -> Apolipoprotein
ILMN_2944824	Hp	2.19488	Mus musculus haptoglobin (Hp), mRNA.	Protein metabolism and modification -> Proteolysis;Immunity and defense -> Stress response;Blood circulation and gas exchange -> Other blood circulation and gas exchange activity	Protease -> Serine protease
ILMN_2593554	Igtp	2.18365	Mus musculus interferon gamma induced GTPase (Igtp), mRNA.	Biological process unclassified	Molecular function unclassified
ILMN_1252849	Cps1	2.14647	Mus musculus carbamoyl-phosphate synthetase 1 (Cps1), nuclear gene encoding mitochondrial protein, mRNA. XM_993466
ILMN_2777576	Cyp2j13	2.13641	Mus musculus cytochrome P450, family 2, subfamily j, polypeptide 13 (Cyp2j13), mRNA.	Lipid, fatty acid and steroid metabolism -> Other lipid, fatty acid and steroid metabolism;Lipid, fatty acid and steroid metabolism -> Steroid metabolism;Electron transport	Oxidoreductase -> Oxygenase
ILMN_2589312	Entpd4	2.12128	Mus musculus ectonucleoside triphosphate diphosphohydrolase 4 (Entpd4), mRNA.	Nucleoside, nucleotide and nucleic acid metabolism -> Purine metabolism	Phosphatase -> Nucleotide phosphatase
ILMN_1228469	Apoc1	2.09273	Mus musculus apolipoprotein C-I (Apoc1), mRNA.	Lipid, fatty acid and steroid metabolism -> Lipid and fatty acid transport;Transport -> Lipid and fatty acid transport	Transporter;Transfer/carrier protein -> Apolipoprotein
ILMN_2725198	Azgp1	2.09057	Mus musculus alpha-2-glycoprotein 1, zinc (Azgp1), mRNA.	Immunity and defense -> T-cell mediated immunity -> MHCI-mediated immunity	Defense/immunity protein -> Major histocompatibility complex antigen
ILMN_2764036	Ahsg	2.0777	Mus musculus alpha-2-HS-glycoprotein (Ahsg), mRNA.	Protein metabolism and modification -> Proteolysis;Immunity and defense -> Other immune and defense;Developmental processes -> Mesoderm development -> Skeletal development	Select regulatory molecule -> Protease inhibitor -> Cysteine protease inhibitor;Extracellular matrix -> Extracellular matrix glycoprotein
ILMN_1225570	Serpina1d	2.03705	Mus musculus serine (or cysteine) peptidase inhibitor, clade A, member 1d (Serpina1d), mRNA.	Protein metabolism and modification -> Proteolysis	Select regulatory molecule -> Protease inhibitor -> Serine protease inhibitor
ILMN_2687507	Cyp2d9	2.02234	Mus musculus cytochrome P450, family 2, subfamily d, polypeptide 9 (Cyp2d9), mRNA.	Lipid, fatty acid and steroid metabolism -> Other lipid, fatty acid and steroid metabolism;Lipid, fatty acid and steroid metabolism -> Steroid metabolism;Electron transport	Oxidoreductase -> Oxygenase
ILMN_2678460	Mat1a	2.02034	Mus musculus methionine adenosyltransferase I, alpha (Mat1a), mRNA.	Amino acid metabolism -> Other amino acid metabolism	Transferase -> Nucleotidyltransferase
ILMN_1216539	Cml4	1.98022	Mus musculus camello-like 4 (Cml4), mRNA.	Biological process unclassified	Molecular function unclassified
ILMN_1226935	Orm1	1.97702	Mus musculus orosomucoid 1 (Orm1), mRNA.	Immunity and defense	Miscellaneous function -> Other miscellaneous function protein
ILMN_2830333	Hpx	1.95821	Mus musculus hemopexin (Hpx), mRNA.	Coenzyme and prosthetic group metabolism -> Vitamin/cofactor transport;Transport -> Vitamin/cofactor transport;Coenzyme and prosthetic group metabolism -> Other coenzyme and prosthetic group metabolism	Transfer/carrier protein -> Other transfer/carrier protein
ILMN_1247156	Apoa2	1.9457	Mus musculus apolipoprotein A-II (Apoa2), mRNA.	Lipid, fatty acid and steroid metabolism -> Lipid and fatty acid transport;Transport -> Lipid and fatty acid transport	Transporter;Transfer/carrier protein -> Apolipoprotein
ILMN_2940135	Timd2	1.92974	Mus musculus T-cell immunoglobulin and mucin domain containing 2 (Timd2), mRNA.	Signal transduction -> Cell surface receptor mediated signal transduction -> Other receptor mediated signaling pathway;Cell adhesion	Receptor -> Immunoglobulin receptor family member;Defense/immunity protein -> Immunoglobulin receptor family member;Cell adhesion molecule -> Other cell adhesion molecule
ILMN_1227573	Irf7	1.92203	Mus musculus interferon regulatory factor 7 (Irf7), mRNA.	Nucleoside, nucleotide and nucleic acid metabolism -> mRNA transcription -> mRNA transcription regulation;Immunity and defense -> Interferon-mediated immunity;Oncogenesis	Transcription factor -> Other transcription factor;Nucleic acid binding
ILMN_2624363	Fga	1.91671		Immunity and defense -> Blood clotting;Blood circulation and gas exchange;Cell proliferation and differentiation	Signaling molecule -> Other signaling molecule;Extracellular matrix -> Extracellular matrix glycoprotein
ILMN_1224110	Bst2	1.90853	Mus musculus bone marrow stromal cell antigen 2 (Bst2), mRNA.	Biological process unclassified	Molecular function unclassified
ILMN_2899599	Ddx3y	1.90164	Mus musculus DEAD (Asp-Glu-Ala-Asp) box polypeptide 3, Y-linked (Ddx3y), mRNA.	Nucleoside, nucleotide and nucleic acid metabolism	Nucleic acid binding -> Helicase -> RNA helicase
ILMN_2718431	Itih4	1.90076	Mus musculus inter alpha-trypsin inhibitor, heavy chain 4 (Itih4), mRNA.	Protein metabolism and modification -> Proteolysis	Select regulatory molecule -> Protease inhibitor -> Serine protease inhibitor
ILMN_3049559	C4b	1.89217	Mus musculus complement component 4B (Childo blood group) (C4b), mRNA. XM_921663 XM_921673 XM_921676 XM_921678	Immunity and defense -> Complement-mediated immunity	Defense/immunity protein -> Complement component
ILMN_1232567	Fga	1.87239	Mus musculus fibrinogen, alpha polypeptide (Fga), mRNA.	Immunity and defense -> Blood clotting;Blood circulation and gas exchange;Cell proliferation and differentiation	Signaling molecule -> Other signaling molecule;Extracellular matrix -> Extracellular matrix glycoprotein
ILMN_1247553	Sepp1	1.87162	Mus musculus selenoprotein P, plasma, 1 (Sepp1), transcript variant 2, mRNA.	Immunity and defense -> Antioxidation and free radical removal	Extracellular matrix -> Extracellular matrix glycoprotein
ILMN_1216722	Ftcd	1.83992	Mus musculus formiminotransferase cyclodeaminase (Ftcd), mRNA.	Amino acid metabolism -> Amino acid catabolism	Transferase -> Other transferase;Hydrolase -> Deaminase
ILMN_1259564	Iigp2	1.83545	Mus musculus interferon inducible GTPase 2 (Iigp2), mRNA.	Biological process unclassified	Molecular function unclassified
ILMN_1234111	Vtn	1.83462	Mus musculus vitronectin (Vtn), mRNA.	Signal transduction -> Cell communication -> Cell adhesion-mediated signaling;Cell adhesion	Cell adhesion molecule
ILMN_2485323	Trf	1.82034	Mus musculus transferrin (Trf), mRNA.	Transport;Miscellaneous	Transfer/carrier protein;Protease -> Serine protease;Miscellaneous function
ILMN_1258501	Adh1	1.81949	Mus musculus alcohol dehydrogenase 1 (class I) (Adh1), mRNA.	Carbohydrate metabolism -> Other carbohydrate metabolism;Other metabolism -> Other carbon metabolism	Oxidoreductase -> Dehydrogenase;Oxidoreductase -> Reductase
ILMN_1230890	Fmo5	1.80756	Mus musculus flavin containing monooxygenase 5 (Fmo5), mRNA.	Electron transport;Other metabolism	Oxidoreductase -> Oxygenase
ILMN_2631161	Fcgr4	1.8011	Mus musculus Fc receptor, IgG, low affinity IV (Fcgr4), mRNA.	Signal transduction -> Other signal transduction;Immunity and defense -> B-cell- and antibody-mediated immunity;Immunity and defense -> Macrophage-mediated immunity;Immunity and defense -> Natural killer cell mediated immunity	Receptor -> Immunoglobulin receptor family member;Defense/immunity protein -> Immunoglobulin receptor family member
ILMN_2601215	Cyp7b1	1.79437	Mus musculus cytochrome P450, family 7, subfamily b, polypeptide 1 (Cyp7b1), mRNA.	Lipid, fatty acid and steroid metabolism -> Steroid metabolism -> Cholesterol metabolism;Electron transport	Oxidoreductase -> Oxygenase
ILMN_2759484	C3	1.79114		Immunity and defense -> Complement-mediated immunity	Defense/immunity protein -> Complement component
ILMN_2687014	Cyp2e1	1.78947	Mus musculus cytochrome P450, family 2, subfamily e, polypeptide 1 (Cyp2e1), mRNA.	Lipid, fatty acid and steroid metabolism -> Fatty acid metabolism;Lipid, fatty acid and steroid metabolism -> Steroid metabolism;Electron transport	Oxidoreductase -> Oxygenase
ILMN_1229267	Cyp2a5	1.76607	Mus musculus cytochrome P450, family 2, subfamily a, polypeptide 5 (Cyp2a5), mRNA.	Lipid, fatty acid and steroid metabolism -> Fatty acid metabolism;Lipid, fatty acid and steroid metabolism -> Steroid metabolism;Electron transport	Oxidoreductase -> Oxygenase
ILMN_2904137	Ambp	1.76303	Mus musculus alpha 1 microglobulin/bikunin (Ambp), mRNA.	Protein metabolism and modification -> Proteolysis	Select regulatory molecule -> Protease inhibitor -> Serine protease inhibitor
ILMN_1235719	Ugt2b36	1.76185	Mus musculus UDP glucuronosyltransferase 2 family, polypeptide B36 (Ugt2b36), mRNA.	Carbohydrate metabolism -> Other polysaccharide metabolism;Lipid, fatty acid and steroid metabolism -> Steroid metabolism -> Steroid hormone metabolism	Transferase -> Glycosyltransferase
ILMN_2993745	Ahsg	1.75729	Mus musculus alpha-2-HS-glycoprotein (Ahsg), mRNA.	Protein metabolism and modification -> Proteolysis;Immunity and defense -> Other immune and defense;Developmental processes -> Mesoderm development -> Skeletal development	Select regulatory molecule -> Protease inhibitor -> Cysteine protease inhibitor;Extracellular matrix -> Extracellular matrix glycoprotein
ILMN_1234539	Irgm1	1.74772	Mus musculus immunity-related GTPase family M member 1 (Irgm1), mRNA.	Biological process unclassified	Molecular function unclassified
ILMN_2702903	Cyp2f2	1.74363	Mus musculus cytochrome P450, family 2, subfamily f, polypeptide 2 (Cyp2f2), mRNA.	Lipid, fatty acid and steroid metabolism -> Fatty acid metabolism;Lipid, fatty acid and steroid metabolism -> Steroid metabolism;Electron transport	Oxidoreductase -> Oxygenase
ILMN_3009225	Apoc4	1.74257	Mus musculus apolipoprotein C-IV (Apoc4), mRNA.	Biological process unclassified	Molecular function unclassified
ILMN_2651539	Apoc3	1.74228	Mus musculus apolipoprotein C-III (Apoc3), mRNA.	Lipid, fatty acid and steroid metabolism -> Regulation of lipid, fatty acid and steroid metabolism;Lipid, fatty acid and steroid metabolism -> Lipid and fatty acid transport;Transport -> Lipid and fatty acid transport	Signaling molecule -> Other signaling molecule;Transporter;Transfer/carrier protein -> Apolipoprotein
ILMN_2749317	Itih1	1.71284	Mus musculus inter-alpha trypsin inhibitor, heavy chain 1 (Itih1), mRNA.	Protein metabolism and modification -> Proteolysis	Select regulatory molecule -> Protease inhibitor -> Serine protease inhibitor
ILMN_1249485	S100g	1.71174	Mus musculus S100 calcium binding protein G (S100g), mRNA.	Biological process unclassified	Select calcium binding protein -> Calmodulin related protein
ILMN_3111685	Acsm3	1.71003	Mus musculus acyl-CoA synthetase medium-chain family member 3 (Acsm3), transcript variant 3, mRNA.	Lipid, fatty acid and steroid metabolism -> Fatty acid metabolism;Coenzyme and prosthetic group metabolism -> Coenzyme metabolism	Synthase and synthetase -> Synthetase;Ligase -> Other ligase
ILMN_2732757	9830002I17Rik	1.68037
ILMN_2762944	Ifi27	1.67361	Mus musculus interferon, alpha-inducible protein 27 (Ifi27), mRNA.	Immunity and defense	Molecular function unclassified
ILMN_3159131	Cyp2a5	1.6608	Mus musculus cytochrome P450, family 2, subfamily a, polypeptide 5 (Cyp2a5), mRNA.	Lipid, fatty acid and steroid metabolism -> Fatty acid metabolism;Lipid, fatty acid and steroid metabolism -> Steroid metabolism;Electron transport	Oxidoreductase -> Oxygenase
ILMN_2652500	Lrg1	1.65894	Mus musculus leucine-rich alpha-2-glycoprotein 1 (Lrg1), mRNA.	Signal transduction -> Cell surface receptor mediated signal transduction -> Other receptor mediated signaling pathway;Developmental processes	Receptor;Extracellular matrix
ILMN_1227260	Lad1	1.6558	Mus musculus ladinin (Lad1), mRNA.	Biological process unclassified	Miscellaneous function -> Structural protein
ILMN_2944666	Ifit3	1.65339	Mus musculus interferon-induced protein with tetratricopeptide repeats 3 (Ifit3), mRNA.	Immunity and defense -> Interferon-mediated immunity	Miscellaneous function
ILMN_1225204	Rsad2	1.65159	Mus musculus radical S-adenosyl methionine domain containing 2 (Rsad2), mRNA.	Biological process unclassified	Molecular function unclassified
ILMN_1231381	Olfr536	1.65076	Mus musculus olfactory receptor 536 (Olfr536), mRNA.	Signal transduction -> Cell surface receptor mediated signal transduction -> G-protein mediated signaling;Sensory perception -> Chemosensory perception -> Olfaction	Receptor -> G-protein coupled receptor
ILMN_1217072	Cyp4a12b	1.64143	Mus musculus cytochrome P450, family 4, subfamily a, polypeptide 12B (Cyp4a12b), mRNA.	Lipid, fatty acid and steroid metabolism -> Fatty acid metabolism;Electron transport	Oxidoreductase -> Oxygenase
ILMN_2903455	Sardh	1.64071	Mus musculus sarcosine dehydrogenase (Sardh), nuclear gene encoding mitochondrial protein, mRNA.	Amino acid metabolism -> Amino acid catabolism;Other metabolism	Oxidoreductase -> Dehydrogenase
ILMN_2850077	Adh1	1.63573	Mus musculus alcohol dehydrogenase 1 (class I) (Adh1), mRNA.	Carbohydrate metabolism -> Other carbohydrate metabolism;Other metabolism -> Other carbon metabolism	Oxidoreductase -> Dehydrogenase;Oxidoreductase -> Reductase
ILMN_1230353	Bcl6	1.63384	Mus musculus B-cell leukemia/lymphoma 6 (Bcl6), mRNA.	Nucleoside, nucleotide and nucleic acid metabolism -> mRNA transcription	Transcription factor -> Zinc finger transcription factor
ILMN_1225699	Serpina1a	1.62143	Mus musculus serine (or cysteine) peptidase inhibitor, clade A, member 1a (Serpina1a), mRNA.	Protein metabolism and modification -> Proteolysis	Select regulatory molecule -> Protease inhibitor -> Serine protease inhibitor
ILMN_2735046	Cml3	1.60608	Mus musculus camello-like 3 (Cml3), transcript variant 2, mRNA.	Protein metabolism and modification -> Protein modification -> Protein acetylation	Transferase -> Acetyltransferase
ILMN_2760272	Rorc	1.60519	Mus musculus RAR-related orphan receptor gamma (Rorc), mRNA.	Nucleoside, nucleotide and nucleic acid metabolism -> mRNA transcription -> mRNA transcription regulation;Signal transduction;Developmental processes -> Embryogenesis	Receptor -> Nuclear hormone receptor;Transcription factor -> Nuclear hormone receptor;Nucleic acid binding
ILMN_3125606	D12Ertd647e	1.60264	Mus musculus DNA segment, Chr 12, ERATO Doi 647, expressed (D12Ertd647e), transcript variant 5, mRNA.	Immunity and defense	Molecular function unclassified
ILMN_1230458	Ifit3	1.59675	Mus musculus interferon-induced protein with tetratricopeptide repeats 3 (Ifit3), mRNA.	Immunity and defense -> Interferon-mediated immunity	Miscellaneous function
ILMN_2627744	Cyp8b1	1.59181	Mus musculus cytochrome P450, family 8, subfamily b, polypeptide 1 (Cyp8b1), mRNA.	Lipid, fatty acid and steroid metabolism -> Fatty acid metabolism -> Fatty acid biosynthesis;Electron transport;Blood circulation and gas exchange -> Regulation of vasoconstriction, dilation	Oxidoreductase -> Oxygenase
ILMN_3131679	Usp18	1.58731	Mus musculus ubiquitin specific peptidase 18 (Usp18), mRNA.	Protein metabolism and modification -> Proteolysis	Protease -> Cysteine protease
ILMN_2517656	Upp2	1.58726	Mus musculus uridine phosphorylase 2 (Upp2), mRNA.	Nucleoside, nucleotide and nucleic acid metabolism -> Pyrimidine metabolism	Transferase -> Phosphorylase
ILMN_1240864	Tyki	1.58264		Biological process unclassified	Molecular function unclassified
ILMN_2871249	Rdh7	1.57514	Mus musculus retinol dehydrogenase 7 (Rdh7), mRNA.	Lipid, fatty acid and steroid metabolism -> Steroid metabolism -> Other steroid metabolism;Sensory perception -> Vision	Oxidoreductase -> Dehydrogenase;Oxidoreductase -> Reductase
ILMN_2755195	Acin1	1.57481	Mus musculus apoptotic chromatin condensation inducer 1 (Acin1), transcript variant 1, mRNA.	Apoptosis	Nucleic acid binding -> Chromatin/chromatin-binding protein
ILMN_1215139	Cml2	1.57477	Mus musculus camello-like 2 (Cml2), mRNA.	Protein metabolism and modification -> Protein modification -> Protein acetylation	Transferase -> Acetyltransferase
ILMN_2954868	Oasl2	1.57231	Mus musculus 2'-5' oligoadenylate synthetase-like 2 (Oasl2), mRNA.	Nucleoside, nucleotide and nucleic acid metabolism;Immunity and defense -> Interferon-mediated immunity;Other metabolism	Nucleic acid binding;Synthase and synthetase -> Synthetase;Transferase -> Nucleotidyltransferase;Defense/immunity protein
ILMN_2587859	LOC668837	1.56819	PREDICTED: Mus musculus similar to ATP synthase, H+ transporting, mitochondrial F0 complex, subunit G (LOC668837), misc RNA.
ILMN_2608703	Asgr1	1.56451	Mus musculus asialoglycoprotein receptor 1 (Asgr1), mRNA.	Signal transduction -> Cell communication -> Cell adhesion-mediated signaling;Cell adhesion;Intracellular protein traffic -> Endocytosis -> Receptor mediated endocytosis;Immunity and defense -> Macrophage-mediated immunity;Immunity and defense -> Blood clotting	Receptor -> Other receptor
ILMN_2789786	F2	1.56251	Mus musculus coagulation factor II (F2), mRNA.	Protein metabolism and modification -> Proteolysis;Immunity and defense -> Blood clotting	Protease -> Serine protease
ILMN_2593196	Stat1	1.55492	Mus musculus signal transducer and activator of transcription 1 (Stat1), mRNA.	Nucleoside, nucleotide and nucleic acid metabolism -> mRNA transcription	Transcription factor -> Other transcription factor;Nucleic acid binding
ILMN_1238266	Mbl1	1.54909	Mus musculus mannose-binding lectin (protein A) 1 (Mbl1), mRNA.	Immunity and defense -> Complement-mediated immunity	Defense/immunity protein -> Other defense and immunity protein
ILMN_1213632	Pck1	1.54813	Mus musculus phosphoenolpyruvate carboxykinase 1, cytosolic (Pck1), mRNA.	Carbohydrate metabolism -> Gluconeogenesis	Lyase -> Decarboxylase
ILMN_2837816	Gnmt	1.53992	Mus musculus glycine N-methyltransferase (Gnmt), mRNA.	Biological process unclassified	Molecular function unclassified
ILMN_1246194	LOC667370	1.53595	PREDICTED: Mus musculus similar to interferon-induced protein with tetratricopeptide repeats 3 (LOC667370), mRNA.
ILMN_2803249	Inmt	1.5358	Mus musculus indolethylamine N-methyltransferase (Inmt), mRNA.	Other metabolism	Transferase -> Methyltransferase
ILMN_2942573	Gipc1	1.53355	Mus musculus GIPC PDZ domain containing family, member 1 (Gipc1), mRNA.	Signal transduction -> Cell surface receptor mediated signal transduction -> G-protein mediated signaling;Signal transduction -> Intracellular signaling cascade -> Other intracellular signaling cascade;Signal transduction -> Cell communication;Developmental processes;Oncogenesis -> Other oncogenesis	Transferase -> Acetyltransferase
ILMN_1228748	Foxa3	1.53335	Mus musculus forkhead box A3 (Foxa3), mRNA.	Carbohydrate metabolism;Nucleoside, nucleotide and nucleic acid metabolism -> mRNA transcription -> mRNA transcription regulation;Signal transduction -> Cell surface receptor mediated signal transduction -> Other receptor mediated signaling pathway;Signal transduction -> Cell communication;Sensory perception -> Vision;Developmental processes -> Embryogenesis;Developmental processes -> Anterior/po…	Transcription factor -> Other transcription factor;Nucleic acid binding
ILMN_2984828	Ly6e	1.53242	Mus musculus lymphocyte antigen 6 complex, locus E (Ly6e), mRNA.	Biological process unclassified	Molecular function unclassified
ILMN_2635387	LOC100047046	1.53223	PREDICTED: Mus musculus similar to monoacylglycerol O-acyltransferase 1 (LOC100047046), mRNA.
ILMN_2734598	Cyp2a5	1.5322	Mus musculus cytochrome P450, family 2, subfamily a, polypeptide 5 (Cyp2a5), mRNA.	Lipid, fatty acid and steroid metabolism -> Fatty acid metabolism;Lipid, fatty acid and steroid metabolism -> Steroid metabolism;Electron transport	Oxidoreductase -> Oxygenase
ILMN_2631021	Mdh1	1.52962	Mus musculus malate dehydrogenase 1, NAD (soluble) (Mdh1), mRNA.	Carbohydrate metabolism -> Tricarboxylic acid pathway	Oxidoreductase -> Dehydrogenase
ILMN_2718266	Fkbp5	1.52895	Mus musculus FK506 binding protein 5 (Fkbp5), mRNA.	Protein metabolism and modification -> Protein folding;Signal transduction -> Intracellular signaling cascade -> Calcium mediated signaling;Immunity and defense -> T-cell mediated immunity;Neuronal activities -> Other neuronal activity;Cell cycle -> Cell cycle control	Chaperone -> Other chaperones;Isomerase -> Other isomerase
ILMN_2707227	Mettl7b	1.5287	Mus musculus methyltransferase like 7B (Mettl7b), mRNA.	Biological process unclassified	Transferase -> Methyltransferase
ILMN_1256257	LOC100038882	1.51652	PREDICTED: Mus musculus hypothetical protein LOC100038882 (LOC100038882), mRNA.
ILMN_2760540	Mpped1	1.51577	Mus musculus metallophosphoesterase domain containing 1 (Mpped1), mRNA.	Developmental processes -> Ectoderm development -> Neurogenesis	Hydrolase -> Other hydrolase
ILMN_2987862	Per2	1.51469	Mus musculus period homolog 2 (Drosophila) (Per2), mRNA.	Nucleoside, nucleotide and nucleic acid metabolism -> mRNA transcription -> mRNA transcription regulation;Signal transduction -> Cell communication	Transcription factor -> Transcription cofactor
ILMN_2623212	Smcp	1.51367	Mus musculus sperm mitochondria-associated cysteine-rich protein (Smcp), nuclear gene encoding mitochondrial protein, mRNA.	Biological process unclassified	Molecular function unclassified
ILMN_2639155	Prcp	1.50608	Mus musculus prolylcarboxypeptidase (angiotensinase C) (Prcp), mRNA.	Protein metabolism and modification -> Proteolysis	Protease -> Serine protease
ILMN_2668510	Hp	1.50434	Mus musculus haptoglobin (Hp), mRNA.	Protein metabolism and modification -> Proteolysis;Immunity and defense -> Stress response;Blood circulation and gas exchange -> Other blood circulation and gas exchange activity	Protease -> Serine protease
ILMN_2750402	Nudt19	1.50024	Mus musculus nudix (nucleoside diphosphate linked moiety X)-type motif 19 (Nudt19), mRNA.	Biological process unclassified	Molecular function unclassified
