# Supplementary material for: Gene Expression and Pathway Analysis of Effects of the CMAH Deactivation on Mouse Lung, Kidney and Heart
Source: PLoS One. 2014 Sep 17;9(9):e107559. doi: 10.1371/journal.pone.0107559 (PMC4167996; doi:10.1371/journal.pone.0107559)
Supplement: File S3 — UP or down-regulated genes in heart of Cmah-null mice. (XLSX) [file pone.0107559.s008.xlsx]

## Sheet: Down-regulated genes in heart
Down-regulated genes in heart of Cmah-null mice
TargetID	GeneSymbol	KO_Lung/WT_Lung.fc	Definition	Panther_Biological Process	Panther_Function
ILMN_2918875	Sln	-32.4537	Mus musculus sarcolipin (Sln), mRNA.	Biological process unclassified	Molecular function unclassified
ILMN_2610744	Myl4	-30.4012	Mus musculus myosin, light polypeptide 4 (Myl4), mRNA.	Muscle contraction	Select calcium binding protein -> Calmodulin related protein
ILMN_2689426	Mybphl	-7.93275	Mus musculus myosin binding protein H-like (Mybphl), mRNA.	Muscle contraction	Molecular function unclassified
ILMN_2768252	Myl7	-6.55987		Muscle contraction;Developmental processes -> Mesoderm development -> Muscle development;Cell structure and motility	Cytoskeletal protein -> Actin family cytoskeletal protein -> Other actin family cytoskeletal protein;Select calcium binding protein -> Calmodulin related protein
ILMN_1229547	Spon2	-4.8967	Mus musculus spondin 2, extracellular matrix protein (Spon2), mRNA.	Developmental processes -> Ectoderm development;Cell structure and motility -> Cell structure	Extracellular matrix -> Extracellular matrix glycoprotein
ILMN_2835423	Cfd	-4.44875	Mus musculus complement factor D (adipsin) (Cfd), mRNA.	Protein metabolism and modification -> Proteolysis;Immunity and defense -> Complement-mediated immunity	Protease -> Serine protease;Defense/immunity protein -> Complement component
ILMN_2852957	Dkk3	-3.65789	Mus musculus dickkopf homolog 3 (Xenopus laevis) (Dkk3), mRNA.	Biological process unclassified	Molecular function unclassified
ILMN_2746556	Dkk3	-3.1145	Mus musculus dickkopf homolog 3 (Xenopus laevis) (Dkk3), mRNA.	Biological process unclassified	Molecular function unclassified
ILMN_2662926	Egr1	-2.75316	Mus musculus early growth response 1 (Egr1), mRNA.	Nucleoside, nucleotide and nucleic acid metabolism -> mRNA transcription -> mRNA transcription regulation	Transcription factor -> Zinc finger transcription factor -> KRAB box transcription factor;Nucleic acid binding
ILMN_3154553	Slc41a3	-2.7339	Mus musculus solute carrier family 41, member 3 (Slc41a3), transcript variant 2, mRNA.	Transport -> Ion transport	Transporter -> Cation transporter
ILMN_2647533	Slc41a3	-2.69759	Mus musculus solute carrier family 41, member 3 (Slc41a3), transcript variant 1, mRNA.	Transport -> Ion transport	Transporter -> Cation transporter
ILMN_1237375	Scd1	-2.40743	Mus musculus stearoyl-Coenzyme A desaturase 1 (Scd1), mRNA.	Lipid, fatty acid and steroid metabolism -> Fatty acid metabolism	Oxidoreductase -> Other oxidoreductase
ILMN_2675874	Alas2	-2.15221		Coenzyme and prosthetic group metabolism -> Porphyrin metabolism	Synthase and synthetase -> Synthase;Transferase -> Other transferase
ILMN_2659340	Chad	-2.11355	Mus musculus chondroadherin (Chad), mRNA.	Signal transduction -> Cell communication -> Cell adhesion-mediated signaling;Cell adhesion;Developmental processes -> Mesoderm development -> Skeletal development	Receptor;Extracellular matrix
ILMN_3136638	Snca	-2.01128	Mus musculus synuclein, alpha (Snca), transcript variant 2, mRNA.	Intracellular protein traffic -> Exocytosis -> Regulated exocytosis;Neuronal activities -> Synaptic transmission -> Neurotransmitter release	Chaperone -> Other chaperones;Membrane traffic protein -> Other membrane traffic protein
ILMN_2706268	Scara3	-2.00687	Mus musculus scavenger receptor class A, member 3 (Scara3), mRNA.	Intracellular protein traffic -> Endocytosis -> Receptor mediated endocytosis;Immunity and defense -> Macrophage-mediated immunity	Receptor -> Other receptor;Transporter;Defense/immunity protein -> Antibacterial response protein
ILMN_3161547	Nppa	-1.98696	Mus musculus natriuretic peptide precursor type A (Nppa), mRNA.	Blood circulation and gas exchange -> Regulation of vasoconstriction, dilation;Homeostasis -> Other homeostasis activities	Signaling molecule -> Peptide hormone
ILMN_2841289	Tnfaip2	-1.97176	Mus musculus tumor necrosis factor, alpha-induced protein 2 (Tnfaip2), mRNA.	Immunity and defense -> Macrophage-mediated immunity;Immunity and defense -> Other immune and defense;Immunity and defense -> Cytokine/chemokine mediated immunity;Developmental processes -> Gametogenesis -> Spermatogenesis and motility;Developmental processes -> Mesoderm development -> Angiogenesis	Molecular function unclassified
ILMN_1259674	Scd4	-1.97159	Mus musculus stearoyl-coenzyme A desaturase 4 (Scd4), mRNA.	Lipid, fatty acid and steroid metabolism -> Fatty acid metabolism	Oxidoreductase -> Other oxidoreductase
ILMN_2759365	Angptl4	-1.93771	Mus musculus angiopoietin-like 4 (Angptl4), mRNA.	Immunity and defense -> Blood clotting	Extracellular matrix
ILMN_3144164	Irs2	-1.86655	Mus musculus insulin receptor substrate 2 (Irs2), mRNA.
ILMN_2772155	LOC100045780	-1.8538	PREDICTED: Mus musculus similar to metalloprotease-disintegrin meltrin beta (LOC100045780), mRNA.
ILMN_1240726	Mmp14	-1.85276	Mus musculus matrix metallopeptidase 14 (membrane-inserted) (Mmp14), mRNA.	Protein metabolism and modification -> Proteolysis	Protease -> Metalloprotease;Extracellular matrix -> Other extracellular matrix
ILMN_1223552	Fbn1	-1.84713		Signal transduction -> Cell communication;Sensory perception -> Vision;Developmental processes -> Mesoderm development -> Skeletal development	Cell adhesion molecule;Extracellular matrix -> Extracellular matrix structural protein;Extracellular matrix -> Extracellular matrix glycoprotein;Select calcium binding protein -> Annexin
ILMN_2805372	Itgb6	-1.84357	Mus musculus integrin beta 6 (Itgb6), mRNA.	Signal transduction -> Cell communication -> Cell adhesion-mediated signaling;Signal transduction -> Cell communication -> Extracellular matrix protein-mediated signaling;Cell adhesion;Immunity and defense -> Blood clotting;Cell structure and motility -> Cell motility	Receptor;Cell adhesion molecule
ILMN_3026397	Chka	-1.80342	Mus musculus choline kinase alpha (Chka), transcript variant 2, mRNA.	Lipid, fatty acid and steroid metabolism -> Phospholipid metabolism	Kinase -> Other kinase
ILMN_1222111	Col15a1	-1.79835	Mus musculus collagen, type XV, alpha 1 (Col15a1), mRNA.	Cell structure and motility -> Cell structure	Extracellular matrix -> Extracellular matrix structural protein
ILMN_1235372	Hbb-b1	-1.78056	Mus musculus hemoglobin, beta adult major chain (Hbb-b1), mRNA.	Transport;Blood circulation and gas exchange	Transfer/carrier protein -> Other transfer/carrier protein
ILMN_2597769	Igf2	-1.77293	Mus musculus insulin-like growth factor 2 (Igf2), mRNA.	Signal transduction -> Cell communication -> Ligand-mediated signaling;Developmental processes;Cell cycle -> Cell cycle control;Cell proliferation and differentiation	Signaling molecule -> Growth factor
ILMN_3161601	Snca	-1.76985	Mus musculus synuclein, alpha (Snca), transcript variant 2, mRNA.	Intracellular protein traffic -> Exocytosis -> Regulated exocytosis;Neuronal activities -> Synaptic transmission -> Neurotransmitter release	Chaperone -> Other chaperones;Membrane traffic protein -> Other membrane traffic protein
ILMN_2860804	Tfrc	-1.76	Mus musculus transferrin receptor (Tfrc), mRNA.	Transport -> Ion transport	Receptor -> Other receptor
ILMN_3157568	Bcl2l11	-1.75553	Mus musculus BCL2-like 11 (apoptosis facilitator) (Bcl2l11), transcript variant 1, mRNA.	Apoptosis -> Induction of apoptosis;Oncogenesis -> Other oncogenesis	Miscellaneous function -> Other miscellaneous function protein
ILMN_1229091	LOC100047427	-1.74446	PREDICTED: Mus musculus similar to thyroid hormone receptor (LOC100047427), mRNA.
ILMN_2619848	Tfrc	-1.74265	Mus musculus transferrin receptor (Tfrc), mRNA.	Transport -> Ion transport	Receptor -> Other receptor
ILMN_2717011	Bik	-1.74153	Mus musculus BCL2-interacting killer (Bik), mRNA.	Biological process unclassified	Molecular function unclassified
ILMN_2946482	Rpl23	-1.71802	Mus musculus ribosomal protein L23 (Rpl23), mRNA.	Protein metabolism and modification -> Protein biosynthesis	Nucleic acid binding -> Ribosomal protein
ILMN_2819380	BC030476	-1.71064	Mus musculus cDNA sequence BC030476 (BC030476), mRNA.	Biological process unclassified	Molecular function unclassified
ILMN_2687872	Col1a1	-1.69711		Cell adhesion;Cell structure and motility -> Cell structure	Extracellular matrix -> Extracellular matrix structural protein
ILMN_1219106	Rrad	-1.68874		Signal transduction -> Cell surface receptor mediated signal transduction -> G-protein mediated signaling;Cell structure and motility	Select regulatory molecule -> G-protein -> Small GTPase
ILMN_1235811	1110032E23Rik	-1.67846	Mus musculus RIKEN cDNA 1110032E23 gene (1110032E23Rik), mRNA.	Biological process unclassified	Molecular function unclassified
ILMN_2738082	Adipoq	-1.64131	Mus musculus adiponectin, C1Q and collagen domain containing (Adipoq), mRNA.	Carbohydrate metabolism -> Carbohydrate transport;Transport -> Carbohydrate transport;Carbohydrate metabolism -> Gluconeogenesis;Lipid, fatty acid and steroid metabolism -> Fatty acid metabolism -> Fatty acid beta-oxidation	Signaling molecule -> Peptide hormone
ILMN_2655005	Wnk1	-1.63951	Mus musculus WNK lysine deficient protein kinase 1 (Wnk1), mRNA.	Protein metabolism and modification -> Protein modification -> Protein phosphorylation;Signal transduction -> Intracellular signaling cascade -> Other intracellular signaling cascade;Blood circulation and gas exchange -> Other blood circulation and gas exchange activity	Kinase -> Protein kinase -> Non-receptor serine/threonine protein kinase
ILMN_3151642	Myocd	-1.62157	Mus musculus myocardin (Myocd), transcript variant A, mRNA.	Developmental processes -> Mesoderm development -> Heart development;Cell proliferation and differentiation	Transcription factor -> Other transcription factor
ILMN_1240069	LOC212390	-1.61153
ILMN_2883961	Sybl1	-1.6091	Mus musculus synaptobrevin like 1 (Sybl1), mRNA.	Intracellular protein traffic	Membrane traffic protein -> SNARE protein
ILMN_1246201	Cacna1h	-1.60516	Mus musculus calcium channel, voltage-dependent, T type, alpha 1H subunit (Cacna1h), mRNA.	Transport -> Ion transport -> Cation transport;Neuronal activities -> Synaptic transmission -> Neurotransmitter release;Muscle contraction	Ion channel -> Voltage-gated ion channel -> Voltage-gated calcium channel
ILMN_2715546	Gpx3	-1.60206	Mus musculus glutathione peroxidase 3 (Gpx3), transcript variant 2, mRNA.	Lipid, fatty acid and steroid metabolism -> Steroid metabolism;Immunity and defense -> Stress response;Immunity and defense -> Detoxification;Immunity and defense -> Antioxidation and free radical removal	Oxidoreductase -> Peroxidase
ILMN_1220034	Junb	-1.59498	Mus musculus Jun-B oncogene (Junb), mRNA.	Nucleoside, nucleotide and nucleic acid metabolism -> mRNA transcription -> mRNA transcription regulation;Signal transduction -> Intracellular signaling cascade -> JNK cascade;Cell cycle -> Cell cycle control;Cell proliferation and differentiation;Oncogenesis -> Oncogene	Transcription factor -> Other transcription factor;Nucleic acid binding
ILMN_2906728	H19	-1.59322	Mus musculus H19 fetal liver mRNA (H19), non-coding RNA.
ILMN_2748850	Aplnr	-1.59154	Mus musculus apelin receptor (Aplnr), mRNA.	Signal transduction -> Cell surface receptor mediated signal transduction -> G-protein mediated signaling;Signal transduction -> Cell surface receptor mediated signal transduction -> Other receptor mediated signaling pathway;Signal transduction -> Cell communication -> Ligand-mediated signaling;Blood circulation and gas exchange -> Regulation of vasoconstriction, dilation;Homeostasis -> Other hom…	Receptor -> G-protein coupled receptor
ILMN_3154820	St5	-1.57537	Mus musculus suppression of tumorigenicity 5 (St5), transcript variant 2, mRNA.	Oncogenesis -> Tumor suppressor	Molecular function unclassified
ILMN_2698799	Actb	-1.57077	Mus musculus actin, beta (Actb), mRNA.	Intracellular protein traffic -> Exocytosis;Intracellular protein traffic -> Endocytosis;Transport;Cell cycle -> Mitosis -> Cytokinesis;Cell structure and motility -> Cell structure	Cytoskeletal protein -> Actin family cytoskeletal protein -> Actin and actin related protein
ILMN_1255871	Loxl1	-1.56754	Mus musculus lysyl oxidase-like 1 (Loxl1), mRNA.	Cell adhesion;Oncogenesis -> Tumor suppressor	Receptor -> Other receptor;Oxidoreductase -> Oxidase
ILMN_2750515	Fos	-1.56719	Mus musculus FBJ osteosarcoma oncogene (Fos), mRNA.	Nucleoside, nucleotide and nucleic acid metabolism -> mRNA transcription -> mRNA transcription regulation;Immunity and defense;Developmental processes -> Mesoderm development -> Skeletal development;Cell cycle -> Cell cycle control;Cell proliferation and differentiation;Oncogenesis -> Oncogene	Transcription factor -> Other transcription factor;Nucleic acid binding
ILMN_2745551	Olfml2b	-1.56455	Mus musculus olfactomedin-like 2B (Olfml2b), mRNA.	Signal transduction -> Cell surface receptor mediated signal transduction;Developmental processes -> Ectoderm development -> Neurogenesis	Receptor
ILMN_2474858	Tnfaip2	-1.56123	Mus musculus tumor necrosis factor, alpha-induced protein 2 (Tnfaip2), mRNA.	Immunity and defense -> Macrophage-mediated immunity;Immunity and defense -> Other immune and defense;Immunity and defense -> Cytokine/chemokine mediated immunity;Developmental processes -> Gametogenesis -> Spermatogenesis and motility;Developmental processes -> Mesoderm development -> Angiogenesis	Molecular function unclassified
ILMN_2681824	Fbxw7	-1.55963	Mus musculus F-box and WD-40 domain protein 7 (Fbxw7), mRNA.	Protein metabolism and modification -> Protein modification;Protein metabolism and modification -> Other protein metabolism;Cell cycle -> Cell cycle control	Ligase -> Ubiquitin-protein ligase;Miscellaneous function -> Other miscellaneous function protein
ILMN_2600565	Maged2	-1.55151	Mus musculus melanoma antigen, family D, 2 (Maged2), mRNA.	Cell adhesion;Apoptosis -> Induction of apoptosis;Oncogenesis	Cell adhesion molecule
ILMN_2759207	Kcne1	-1.55044	Mus musculus potassium voltage-gated channel, Isk-related subfamily, member 1 (Kcne1), mRNA.	Transport -> Ion transport -> Cation transport;Muscle contraction;Blood circulation and gas exchange	Ion channel -> Voltage-gated ion channel -> Voltage-gated potassium channel
ILMN_2891245	Rhbdl2	-1.54809	Mus musculus rhomboid, veinlet-like 2 (Drosophila) (Rhbdl2), mRNA.	Biological process unclassified	Molecular function unclassified
ILMN_2621643	Col4a1	-1.54608	Mus musculus procollagen, type IV, alpha 1 (Col4a1), mRNA.	Biological process unclassified	Molecular function unclassified
ILMN_2601705	A530088H08Rik	-1.54598	Mus musculus RIKEN cDNA A530088H08 gene (A530088H08Rik), mRNA.	Biological process unclassified	Molecular function unclassified
ILMN_2519673	Vwf	-1.54496	Mus musculus Von Willebrand factor homolog (Vwf), mRNA.	Cell adhesion;Immunity and defense -> Blood clotting	Extracellular matrix -> Extracellular matrix glycoprotein
ILMN_1257333	2310022B05Rik	-1.54049	Mus musculus RIKEN cDNA 2310022B05 gene (2310022B05Rik), mRNA.	Biological process unclassified	Molecular function unclassified
ILMN_2841753	Lrrfip1	-1.5354	Mus musculus leucine rich repeat (in FLII) interacting protein 1 (Lrrfip1), mRNA.	Nucleoside, nucleotide and nucleic acid metabolism -> mRNA transcription	Transcription factor -> Transcription cofactor;Nucleic acid binding -> Other RNA-binding protein
ILMN_1246821	E130203B14Rik	-1.53275	Mus musculus RIKEN cDNA E130203B14 gene (E130203B14Rik), mRNA.	Biological process unclassified	Molecular function unclassified
ILMN_2726837	Nppb	-1.53124	Mus musculus natriuretic peptide precursor type B (Nppb), mRNA.	Biological process unclassified	Signaling molecule -> Peptide hormone
ILMN_2749669	Nr1d1	-1.52849	Mus musculus nuclear receptor subfamily 1, group D, member 1 (Nr1d1), mRNA.	Nucleoside, nucleotide and nucleic acid metabolism -> mRNA transcription -> mRNA transcription regulation	Receptor -> Nuclear hormone receptor;Transcription factor -> Nuclear hormone receptor;Nucleic acid binding
ILMN_1218223	Pvalb	-1.52671	Mus musculus parvalbumin (Pvalb), mRNA.	Muscle contraction;Developmental processes -> Mesoderm development -> Muscle development	Select calcium binding protein -> Calmodulin related protein
ILMN_2885990	Pdlim3	-1.51495	Mus musculus PDZ and LIM domain 3 (Pdlim3), mRNA.	Muscle contraction;Cell structure and motility -> Cell motility	Cytoskeletal protein -> Actin family cytoskeletal protein -> Non-motor actin binding protein
ILMN_2960700	Prf1	-1.5136	Mus musculus perforin 1 (pore forming protein) (Prf1), mRNA.	Immunity and defense	Molecular function unclassified
ILMN_1250665	St5	-1.51018	Mus musculus suppression of tumorigenicity 5 (St5), transcript variant 1, mRNA.	Oncogenesis -> Tumor suppressor	Molecular function unclassified
ILMN_1232121	Zeb2	-1.50984	Mus musculus zinc finger E-box binding homeobox 2 (Zeb2), transcript variant 2, mRNA.	Biological process unclassified	Transcription factor -> Zinc finger transcription factor -> KRAB box transcription factor
ILMN_2447456	Utx	-1.50968	Mus musculus ubiquitously transcribed tetratricopeptide repeat gene, X chromosome (Utx), mRNA.	Nucleoside, nucleotide and nucleic acid metabolism -> mRNA transcription -> mRNA transcription regulation	Transcription factor
ILMN_2721439	Csrp2	-1.50837	Mus musculus cysteine and glycine-rich protein 2 (Csrp2), mRNA.	Developmental processes -> Mesoderm development -> Muscle development
ILMN_2894355	Prox1	-1.50799	Mus musculus prospero-related homeobox 1 (Prox1), mRNA.	Nucleoside, nucleotide and nucleic acid metabolism -> mRNA transcription -> mRNA transcription regulation;Developmental processes -> Other developmental process;Developmental processes -> Ectoderm development -> Neurogenesis;Developmental processes -> Mesoderm development -> Gut mesoderm development;Cell proliferation and differentiation;Oncogenesis	Transcription factor -> Homeobox transcription factor;Nucleic acid binding
ILMN_2822477	Ppnr	-1.50545	Mus musculus per-pentamer repeat gene (Ppnr), mRNA.	Biological process unclassified	Molecular function unclassified
ILMN_2601453	A130092J06Rik	-1.50443	Mus musculus RIKEN cDNA A130092J06 gene (A130092J06Rik), mRNA.	Biological process unclassified	Molecular function unclassified

## Sheet: Up-regulated genes in heart
Up-regulated genes in heart of Cmah-null mice
TargetID	GeneSymbol	KO_Lung/WT_Lung.fc	Definition	Panther_Process	Panther_Function
ILMN_2674620	Ela2a	4.31653	Mus musculus elastase 2A (Ela2a), mRNA.	Protein metabolism and modification -> Proteolysis	Protease -> Serine protease
ILMN_2749152	Scgb1a1	3.67691	Mus musculus secretoglobin, family 1A, member 1 (uteroglobin) (Scgb1a1), mRNA.	Signal transduction -> Cell communication -> Ligand-mediated signaling;Immunity and defense -> Other immune and defense	Signaling molecule -> Cytokine -> Other cytokine
ILMN_2987862	Per2	3.47406	Mus musculus period homolog 2 (Drosophila) (Per2), mRNA.	Nucleoside, nucleotide and nucleic acid metabolism -> mRNA transcription -> mRNA transcription regulation;Signal transduction -> Cell communication	Transcription factor -> Transcription cofactor
ILMN_2899599	Ddx3y	3.01	Mus musculus DEAD (Asp-Glu-Ala-Asp) box polypeptide 3, Y-linked (Ddx3y), mRNA.	Nucleoside, nucleotide and nucleic acid metabolism	Nucleic acid binding -> Helicase -> RNA helicase
ILMN_2987863	Per2	2.94306	Mus musculus period homolog 2 (Drosophila) (Per2), mRNA.	Nucleoside, nucleotide and nucleic acid metabolism -> mRNA transcription -> mRNA transcription regulation;Signal transduction -> Cell communication	Transcription factor -> Transcription cofactor
ILMN_2616226	Dbp	2.74197	Mus musculus D site albumin promoter binding protein (Dbp), mRNA.	Nucleoside, nucleotide and nucleic acid metabolism -> mRNA transcription	Transcription factor -> Other transcription factor;Nucleic acid binding
ILMN_2698004	Gck	2.68093	Mus musculus glucokinase (Gck), mRNA.	Carbohydrate metabolism -> Glycolysis	Kinase -> Carbohydrate kinase
ILMN_2847332	Mid1ip1	2.66222	Mus musculus Mid1 interacting protein 1 (gastrulation specific G12-like (zebrafish)) (Mid1ip1), mRNA.	Biological process unclassified	Molecular function unclassified
ILMN_2676052	Tef	2.3361	Mus musculus thyrotroph embryonic factor (Tef), transcript variant 1, mRNA.	Nucleoside, nucleotide and nucleic acid metabolism -> mRNA transcription	Transcription factor -> Other transcription factor;Nucleic acid binding
ILMN_2790246	Herpud1	2.25162	Mus musculus homocysteine-inducible, endoplasmic reticulum stress-inducible, ubiquitin-like domain member 1 (Herpud1), mRNA.	Biological process unclassified	Molecular function unclassified
ILMN_2665133	Timp4	2.19576	Mus musculus tissue inhibitor of metalloproteinase 4 (Timp4), mRNA.	Protein metabolism and modification -> Proteolysis	Select regulatory molecule -> Protease inhibitor -> Metalloprotease inhibitor
ILMN_2850077	Adh1	2.19216	Mus musculus alcohol dehydrogenase 1 (class I) (Adh1), mRNA.	Carbohydrate metabolism -> Other carbohydrate metabolism;Other metabolism -> Other carbon metabolism	Oxidoreductase -> Dehydrogenase;Oxidoreductase -> Reductase
ILMN_2803249	Inmt	2.17078	Mus musculus indolethylamine N-methyltransferase (Inmt), mRNA.	Other metabolism	Transferase -> Methyltransferase
ILMN_2627733	Slc46a3	2.13103	Mus musculus solute carrier family 46, member 3 (Slc46a3), mRNA.	Transport -> Small molecule transport	Molecular function unclassified
ILMN_2718266	Fkbp5	2.05057	Mus musculus FK506 binding protein 5 (Fkbp5), mRNA.	Protein metabolism and modification -> Protein folding;Signal transduction -> Intracellular signaling cascade -> Calcium mediated signaling;Immunity and defense -> T-cell mediated immunity;Neuronal activities -> Other neuronal activity;Cell cycle -> Cell cycle control	Chaperone -> Other chaperones;Isomerase -> Other isomerase
ILMN_1248316	Ptgds	2.00709		Lipid, fatty acid and steroid metabolism -> Fatty acid metabolism -> Fatty acid biosynthesis;Lipid, fatty acid and steroid metabolism -> Lipid metabolism;Signal transduction -> Intracellular signaling cascade;Transport;Muscle contraction;Developmental processes;Other metabolism	Synthase and synthetase -> Synthase;Isomerase
ILMN_2965669	Xlr4a	1.96737	Mus musculus X-linked lymphocyte-regulated 4A (Xlr4a), mRNA. XM_985903 XM_985942 XM_985977 XM_988796 XM_988827 XM_988867 XM_988909 XM_988942 XM_988983
ILMN_3115917	Hsd11b1	1.94149	Mus musculus hydroxysteroid 11-beta dehydrogenase 1 (Hsd11b1), transcript variant 1, mRNA.	Other metabolism	Oxidoreductase -> Dehydrogenase;Oxidoreductase -> Reductase
ILMN_2844820	Angptl7	1.93183	Mus musculus angiopoietin-like 7 (Angptl7), mRNA.	Miscellaneous	Signaling molecule -> Other signaling molecule
ILMN_1239055	Xdh	1.92974	Mus musculus xanthine dehydrogenase (Xdh), mRNA.	Biological process unclassified	Molecular function unclassified
ILMN_3102736	Gm129	1.92666	Mus musculus gene model 129, (NCBI) (Gm129), mRNA. XM_907670 XM_920513 XM_920520 XM_920527 XM_920533	Biological process unclassified	Molecular function unclassified
ILMN_1251682	Prei4	1.92426	Mus musculus preimplantation protein 4 (Prei4), transcript variant 4, mRNA.	Signal transduction -> Intracellular signaling cascade -> Other intracellular signaling cascade	Hydrolase -> Lipase -> Phospholipase;Hydrolase -> Phosphodiesterase
ILMN_1214998	Hsd11b1	1.9188		Other metabolism	Oxidoreductase -> Dehydrogenase;Oxidoreductase -> Reductase
ILMN_1241437	Gsta3	1.89386	Mus musculus glutathione S-transferase, alpha 3 (Gsta3), transcript variant 2, mRNA.	Immunity and defense -> Detoxification	Transferase -> Other transferase
ILMN_3114641	Pik3r1	1.8729	Mus musculus phosphatidylinositol 3-kinase, regulatory subunit, polypeptide 1 (p85 alpha) (Pik3r1), transcript variant 2, mRNA.	Signal transduction -> Intracellular signaling cascade	Select regulatory molecule -> Kinase modulator
ILMN_1258501	Adh1	1.87205	Mus musculus alcohol dehydrogenase 1 (class I) (Adh1), mRNA.	Carbohydrate metabolism -> Other carbohydrate metabolism;Other metabolism -> Other carbon metabolism	Oxidoreductase -> Dehydrogenase;Oxidoreductase -> Reductase
ILMN_2774160	Hsd11b1	1.86685		Other metabolism	Oxidoreductase -> Dehydrogenase;Oxidoreductase -> Reductase
ILMN_2790241	Herpud1	1.86559	Mus musculus homocysteine-inducible, endoplasmic reticulum stress-inducible, ubiquitin-like domain member 1 (Herpud1), mRNA.	Biological process unclassified	Molecular function unclassified
ILMN_2601026	Tacc2	1.78096		Oncogenesis	Miscellaneous function -> Other miscellaneous function protein
ILMN_3084087	Ivns1abp	1.76623	Mus musculus influenza virus NS1A binding protein (Ivns1abp), transcript variant 1, mRNA.	Biological process unclassified	Molecular function unclassified
ILMN_1246265	Clps	1.76476	Mus musculus colipase, pancreatic (Clps), mRNA.	Lipid, fatty acid and steroid metabolism -> Lipid metabolism	Select regulatory molecule -> Other enzyme regulator -> Other enzyme activator;Miscellaneous function -> Other miscellaneous function protein
ILMN_2473531	Pik3r1	1.7411	Mus musculus phosphatidylinositol 3-kinase, regulatory subunit, polypeptide 1 (p85 alpha) (Pik3r1), transcript variant 1, mRNA.	Signal transduction -> Intracellular signaling cascade	Select regulatory molecule -> Kinase modulator
ILMN_1224275	Pnlip	1.74059	Mus musculus pancreatic lipase (Pnlip), mRNA.	Lipid, fatty acid and steroid metabolism -> Lipid metabolism	Hydrolase -> Lipase
ILMN_1254927	Ly6c1	1.71831	Mus musculus lymphocyte antigen 6 complex, locus C1 (Ly6c1), mRNA.	Biological process unclassified	Molecular function unclassified
ILMN_2719702	Rasl10a	1.71722	Mus musculus RAS-like, family 10, member A (Rasl10a), mRNA.	Signal transduction -> Cell surface receptor mediated signal transduction -> G-protein mediated signaling	Select regulatory molecule -> G-protein -> Small GTPase
ILMN_2466316	Usp2	1.69345	Mus musculus ubiquitin specific peptidase 2 (Usp2), transcript variant 2, mRNA.	Protein metabolism and modification -> Proteolysis	Protease -> Cysteine protease
ILMN_2980663	Aqp1	1.69269	Mus musculus aquaporin 1 (Aqp1), mRNA.	Transport -> Other transport;Homeostasis -> Other homeostasis activities	Transporter -> Other transporter
ILMN_1239578	Man2a1	1.68999	Mus musculus mannosidase 2, alpha 1 (Man2a1), mRNA.	Carbohydrate metabolism -> Other carbohydrate metabolism;Protein metabolism and modification -> Protein modification -> Protein glycosylation	Hydrolase -> Glycosidase
ILMN_1252214	Pfkm	1.68656	Mus musculus phosphofructokinase, muscle (Pfkm), mRNA.	Carbohydrate metabolism -> Glycolysis	Kinase -> Carbohydrate kinase
ILMN_1252076	Lyz2	1.6717	Mus musculus lysozyme 2 (Lyz2), mRNA.	Carbohydrate metabolism;Immunity and defense -> Stress response	Hydrolase;Defense/immunity protein
ILMN_3031099	Coq10b	1.67109	Mus musculus coenzyme Q10 homolog B (S. cerevisiae) (Coq10b), transcript variant 1, mRNA.	Immunity and defense -> Other immune and defense	Synthase and synthetase -> Other synthase/synthetase
ILMN_2776603	Ccl9	1.667	Mus musculus chemokine (C-C motif) ligand 9 (Ccl9), mRNA.	Signal transduction -> Cell surface receptor mediated signal transduction -> Cytokine and chemokine mediated signaling pathway;Signal transduction -> Cell communication -> Ligand-mediated signaling;Immunity and defense -> Cytokine/chemokine mediated immunity	Signaling molecule -> Chemokine
ILMN_1247460	Opa1	1.66627	Mus musculus optic atrophy 1 homolog (human) (Opa1), nuclear gene encoding mitochondrial protein, mRNA.	Intracellular protein traffic -> Endocytosis;Transport;Cell structure and motility -> Cell structure	Cytoskeletal protein -> Microtubule family cytoskeletal protein;Select regulatory molecule -> G-protein -> Small GTPase;Hydrolase -> Other hydrolase
ILMN_2684316	P2ry1	1.65816	Mus musculus purinergic receptor P2Y, G-protein coupled 1 (P2ry1), mRNA.	Signal transduction -> Cell surface receptor mediated signal transduction -> G-protein mediated signaling	Receptor -> G-protein coupled receptor
ILMN_3008068	Scara5	1.65366	Mus musculus scavenger receptor class A, member 5 (putative) (Scara5), mRNA.	Biological process unclassified	Molecular function unclassified
ILMN_2589312	Entpd4	1.6526	Mus musculus ectonucleoside triphosphate diphosphohydrolase 4 (Entpd4), mRNA.	Nucleoside, nucleotide and nucleic acid metabolism -> Purine metabolism	Phosphatase -> Nucleotide phosphatase
ILMN_2689138	2310044G17Rik	1.63948	Mus musculus RIKEN cDNA 2310044G17 gene (2310044G17Rik), mRNA.	Biological process unclassified	Molecular function unclassified
ILMN_2693403	Ela1	1.62586	Mus musculus elastase 1, pancreatic (Ela1), mRNA.	Lipid, fatty acid and steroid metabolism -> Steroid metabolism -> Cholesterol metabolism;Lipid, fatty acid and steroid metabolism -> Steroid metabolism -> Other steroid metabolism;Protein metabolism and modification -> Proteolysis	Protease -> Serine protease
ILMN_2741096	Timp3	1.59502	Mus musculus tissue inhibitor of metalloproteinase 3 (Timp3), mRNA.	Protein metabolism and modification -> Proteolysis	Select regulatory molecule -> Protease inhibitor -> Metalloprotease inhibitor
ILMN_2729458	Idh1	1.59424	Mus musculus isocitrate dehydrogenase 1 (NADP+), soluble (Idh1), mRNA.	Carbohydrate metabolism -> Tricarboxylic acid pathway	Oxidoreductase -> Dehydrogenase
ILMN_2592415	Reg1	1.58971	Mus musculus regenerating islet-derived 1 (Reg1), mRNA.	Biological process unclassified	Signaling molecule -> Growth factor
ILMN_3141648	D830007F02Rik	1.58834	Mus musculus RIKEN cDNA D830007F02 gene (D830007F02Rik), mRNA.	Protein metabolism and modification -> Protein modification -> Protein phosphorylation;Muscle contraction	Kinase -> Protein kinase -> Non-receptor serine/threonine protein kinase
ILMN_2593554	Igtp	1.58832	Mus musculus interferon gamma induced GTPase (Igtp), mRNA.	Biological process unclassified	Molecular function unclassified
ILMN_1234199	Cobll1	1.58607	Mus musculus Cobl-like 1 (Cobll1), mRNA.	Developmental processes -> Ectoderm development -> Neurogenesis	Molecular function unclassified
ILMN_2980661	Aqp1	1.58301	Mus musculus aquaporin 1 (Aqp1), mRNA.	Transport -> Other transport;Homeostasis -> Other homeostasis activities	Transporter -> Other transporter
ILMN_3122961	Gbp2	1.5646	Mus musculus guanylate binding protein 2 (Gbp2), mRNA.	Immunity and defense -> Macrophage-mediated immunity;Immunity and defense -> Interferon-mediated immunity	Select regulatory molecule -> G-protein -> Large G-protein
ILMN_2625114	Cdkal1	1.56238		Biological process unclassified	Molecular function unclassified
ILMN_2918479	Hspa8	1.55419	Mus musculus heat shock protein 8 (Hspa8), mRNA.	Protein metabolism and modification -> Protein folding;Protein metabolism and modification -> Protein complex assembly;Immunity and defense -> Stress response	Chaperone -> Hsp 70 family chaperone
ILMN_2756486	Aqp1	1.55188	Mus musculus aquaporin 1 (Aqp1), mRNA.	Transport -> Other transport;Homeostasis -> Other homeostasis activities	Transporter -> Other transporter
ILMN_1259564	Iigp2	1.54385	Mus musculus interferon inducible GTPase 2 (Iigp2), mRNA.	Biological process unclassified	Molecular function unclassified
ILMN_2782634	Cobll1	1.53853	Mus musculus Cobl-like 1 (Cobll1), mRNA.	Developmental processes -> Ectoderm development -> Neurogenesis	Molecular function unclassified
ILMN_2813547	Scn4b	1.5359	Mus musculus sodium channel, type IV, beta (Scn4b), mRNA.	Transport -> Ion transport -> Cation transport	Ion channel -> Voltage-gated ion channel -> Voltage-gated sodium channel
ILMN_2947292	Map3k6	1.53327	Mus musculus mitogen-activated protein kinase kinase kinase 6 (Map3k6), mRNA.	Protein metabolism and modification -> Protein modification -> Protein phosphorylation;Phosphate metabolism;Other metabolism	Kinase -> Protein kinase;Transferase
ILMN_2631423	H2-Ab1	1.5318	Mus musculus histocompatibility 2, class II antigen A, beta 1 (H2-Ab1), mRNA.	Immunity and defense -> T-cell mediated immunity -> MHCII-mediated immunity	Defense/immunity protein -> Major histocompatibility complex antigen
ILMN_2683718	Lrpprc	1.52793	Mus musculus leucine-rich PPR-motif containing (Lrpprc), mRNA.	Protein metabolism and modification -> Protein modification -> Protein phosphorylation	Receptor -> Protein kinase receptor -> Serine/threonine protein kinase receptor;Kinase -> Protein kinase -> Serine/threonine protein kinase receptor
ILMN_1236758	Wfdc2	1.52768	Mus musculus WAP four-disulfide core domain 2 (Wfdc2), mRNA.	Protein metabolism and modification -> Proteolysis	Select regulatory molecule -> Protease inhibitor -> Serine protease inhibitor
ILMN_2933346	Actr3b	1.51731	Mus musculus ARP3 actin-related protein 3 homolog B (yeast) (Actr3b), mRNA.	Intracellular protein traffic -> Exocytosis;Intracellular protein traffic -> Endocytosis;Transport;Cell cycle -> Mitosis -> Cytokinesis;Cell structure and motility -> Cell structure	Cytoskeletal protein -> Actin family cytoskeletal protein -> Actin and actin related protein
ILMN_2710705	Sqstm1	1.51455	Mus musculus sequestosome 1 (Sqstm1), mRNA.	Protein metabolism and modification;Immunity and defense -> T-cell mediated immunity	Molecular function unclassified
ILMN_1216764	Ier3	1.50599	Mus musculus immediate early response 3 (Ier3), mRNA.	Immunity and defense -> Stress response	Molecular function unclassified
